# Supplementary material for: NKG2C and NKG2A coexpression defines a highly functional antiviral NK population in spontaneous HIV control
Source: JCI Insight. 2024 Sep 17;9(20):e182660. doi: 10.1172/jci.insight.182660 (PMC11529982; doi:10.1172/jci.insight.182660)
Supplement: Supporting data values [file jciinsight-9-182660-s251.xlsx]

## Sheet: Fig.1
Figure 1
	B																		C
	%CD56 Freq. of CD3-						%CD56dimCD16high Freq. of CD56+						%CD56bright Freq. of CD56+						%NKG2C+CD57+ Freq. of CD56+
	HD	DC	AC	ART	VIR		HD	DC	AC	ART	VIR		HD	DC	AC	ART	VIR		HD	DC	AC	ART	VIR
	39.8	23.7	37.1	39.7	73.5		66.1	52.4	73.6	89.4	91.7		8.36	5.23	7.7	1.04	0.389		0.0878	6.7	5.63	23.7	6.52
	22.9	39.9	6.83	24.5	30.3		54.6	88	36.3	79.4	75.1		2.89	1.7	21.5	3.95	0.909		3.37	20.8	0.752	0.0648	9.98
	25.5	10.6	34	46.7	36.3		58.4	23.5	39.6	89.3	46.1		8.22	9.65	7.29	2.03	5.77		1.72	0.335	0.108	57.2	4.22
	32.9	18.5	28.7	44.1	46		62.1	52	30.1	78.8	76.2		7.76	17.8	21.3	3.76	1.94		0.146	4.15	1.66	0.243	2.87
	15.6	43	11.1	59.5	38.6		76.5	82	44.1	83.5	81.9		8.43	4.2	4.23	5.78	0.341		0.129	30.1	2.94	48.7	13.8
	36.2	43.1	16.7	38.1	32.8		86.1	66.7	57.4	79.5	51.5		5.28	12.3	7.59	4.67	3.49		0.0839	23	4.5	15.9	1.64
	7.76	39.1	62.9	51.2	23.3		37.6	73.3	62	83.8	70.2		14.5	9.93	5.42	2.25	2.85		4.93	12	1.59	5.81	4.79
	12.9	24.6	51.8	30.7	12.3		66.7	75.4	67	88.2	33.1		13.5	9.66	12.8	3.47	6.85		2.88	36.6	3.82	29.8	5.56
	38.7	32.3	34.6	45.2	11.1		74.3	63.1	52.5	87.5	52		6.3	15.7	4.61	1.88	7.69		2.51	8.19	39.5	0.0663	7.92
	18.1	31.9	22.3	33.7	29.2		74.1	59	78	87.9	62.1		5.7	22.1	2.8	2.16	3.39		0.792	4.28	1.5	40	4.87
	43.9	41.4	30.7	30.3	17.2		74.8	83.2	74.7	58	69.7		3.72	4.33	2.42	10.6	8.49		0.131	9.4	10.4	0.71	1.02
	33.7	18.9	31.1	29.9	75.3		76.1	69.7	72	79.1	88.2		3.21	8.48	7.55	9.87	4.37		0.205	9.91	1.98	0.8	0.106
	23.3	12.2	75.4	46.5	65.1		57.7	65.6	92.9	80.1	81.2		13.3	5.58	1.28	5.02	6.15		0.286	31.8	51.4	0.649	62.2
	59.8	21		68.4	37.8		53.4	68.4		92.7	61.2		3.47	2.56		0.609	22.5		0.115	10.9		70.5	37.9
	40.9	64		43.5	27		66.1	76.9		82.9	79.7		4.05	1.38		5.4	2.06		0.111	7.71		6.25	35
	55.6	47.4		63.1	51.1		86.2	60.4		93.4	61.9		2.57	3.97		2.53	5.88		0.324	37		1.92	9.99
	37	49.8		61.1	24.9		81.2	79.3		67.8	86.3		5.37	4.33		16.5	2.14		5.16	13.8		4.01	0.13
	40	26		73.4			71.9	58.6		85.6			5.88	14.4		9.14			0.274	4.03		10.5
	13.1	42.2		58.5			53.4	77.7		91.2			5.58	2.65		3.73			0.143	11.9		47.6
	33.8	24.7		53.9			81.2	74.6		70.1			5.78	5.72		16			1.84	2.31		5.77
	67.6	24.6		21.3			84.9	74.6		89.1			3.21	4.04		2.45			0.123	0.734		31.5
	42.8			26.3			79.6			78.9			4.24			5.89			0.225			31.4
	46.5			27.9			84.3			81.2			1.72			7.62			0.185			13.7
	59			37.8			50.2			81.2			1.98			3.06			0.21			1.43
	D
	%CD158b+ Freq. of CD56+						%CXCR3+ Freq. of CD56+						%KLRG1+ Freq. of CD56+						%NKG2A+ Freq. of CD56+						%NKG2D+ Freq. of CD56+						%NKp30+ Freq. of CD56+
	HD	DC	AC	ART	VIR		HD	DC	AC	ART	VIR		HD	DC	AC	ART	VIR		HD	DC	AC	ART	VIR		HD	DC	AC	ART	VIR		HD	DC	AC	ART	VIR
	57.9	30.4	50.8	87.1	62.9		60.1	48.3	82.2	68.9	79.1		3.88	60.1	10.9	14.6	23.8		34	41.7	31.5	13.5	30.3		58.5	80.7	63.9	81.1	64.2		19	12.6	24.5	3.42	15.4
	21.9	9.75	12.5	51.5	65.4		81.5	53.8	83.3	57.5	40.3		14.9	35.2	42.5	50.7	13.2		38.2	17.6	52	16.9	15.7		87	78.3	83.8	79.8	46.7		25.8	7.87	37	7.67	21.6
	25.4	18.1	22.4	77.4	56.9		52.8	39.2	15.3	19.2	33.2		20.4	23.6	9.14	17.4	13.7		47.2	25.5	63.7	17.4	58.4		79.1	79.2	59.5	88.6	44.8		22.1	29.2	12.2	9.8	9.38
	24.4	16.7	12.6	41.7	57.8		35.6	54.5	30.9	46.2	36.1		4.23	3.31	8.27	14.7	22.3		37.7	55.4	73.4	67.2	41.9		83.9	77.9	77.7	84	24.8		14.7	10.7	25.3	8.28	15.4
	19.1	44	24.1	26.6	74.5		37.5	32.4	28.8	47.3	36.7		25.7	18.7	10.2	61.7	12.3		60.9	36.4	39.6	15.8	8.54		70.5	83.6	69.3	77.1	45.8		28.1	6.21	20.6	8.41	10.4
	44.5	24	16.8	70.4	58.5		37.4	50.8	54.9	54.7	24.4		30.2	5.84	15.5	48.6	34.9		18.2	23.9	71.4	9.82	38.7		81.4	81.2	80.7	83.9	45.8		26.8	10.7	14.2	19.5	12.9
	19.7	49.6	34.6	67	60.5		48.8	44.7	35.7	44.5	32.2		22.6	26.7	26.4	48.4	50.2		51.3	24.8	54.9	40.3	53.7		72.9	71	68.4	82.7	33.8		27.8	11.2	20.8	27.5	22
	18.9	33.5	8.69	70.3	56.7		58.1	54.6	40.4	71.3	50.5		12	31.7	8.49	57	32.7		57.4	26.5	77.4	10	35.2		77.6	78	71.1	89.9	61.5		15.2	8.7	22.9	5.34	6.9
	22.4	28.5	34.5	58.4	58.6		66.6	33.9	52	41.8	54.1		20.6	9.31	13.5	29.2	42.1		47.4	42.6	20.6	24.8	43		38.7	83.2	78.7	49.9	60.2		18.4	22.7	13.6	9.17	9.5
	32.3	18.9	28.4	86.1	57.3		51.4	53.9	53.6	67.2	39.8		19.9	13.2	22	21.2	59.3		28.9	42.6	59.3	21.4	54.6		40.7	89.5	74.6	77.6	40.3		18.1	11.4	18.5	8.3	11.2
	33.1	34.5	17	72.3	70		57.6	44.1	40.4	60.2	54.2		34	15.7	16.1	62.8	66.2		46.1	17.7	57.9	49.5	45.3		31.8	77.9	74.4	75.1	83.6		3.44	11.3	22.5	10.1	10.4
	32.8	29.5	27.3	68.8	34.8		45.1	47.8	46.1	46.8	52.6		32.8	11.6	27.9	53.8	55.2		35.7	54.1	55.5	23.1	38.6		46	77.3	61.2	84.5	82.5		30.2	16.5	19.2	10.7	6.19
	12.6	43.6	79.8	31.7	30.2		61.2	71.1	53	50.6	62.4		29.1	25.8	29.9	36.4	48.4		66.6	35.5	10.3	42.6	20.6		43.1	79.1	67.1	65	76.1		18.5	6.78	11.6	17.1	10.8
	18	31.5		69	41.4		56	64.1		57.5	68.1		10.8	15.8		26.7	13.9		72.1	50.3		17.3	44		42.7	75.9		58.6	71.7		17	8.91		1.83	17.2
	32.4	38.1		78.5	65.5		42.3	44.4		61.2	23.4		27.7	16.8		11.5	47.2		24.7	66.2		26.7	12.4		50.2	58.6		66.1	64.5		44.9	24.1		14.9	10.4
	76.6	58.6		24.9	32.1		61.3	49.4		47.4	53.7		9.43	13.6		8.03	16		13.5	35.7		19.4	43.8		66.6	68.3		69.2	86.6		18.4	20.1		26	9.96
	71	32.9		12.6	44.3		56.8	36		52.4	49.5		8.17	16.9		13.7	63.6		44.2	37.8		68.8	32.4		67.7	61.9		76.6	87.3		11.9	30.7		9.97	7.94
	71.2	14.8		34.6			52.5	34.7		66.8			8.59	16.5		62.9			28.8	59.5		26.9			71.3	53.3		88.3			14.1	20.8		5.42
	25.8	28.8		25.4			49.8	41.5		57			14.2	21.1		53.8			43.5	48.9		18.9			79	53.4		81.1			14.4	32.5		7.67
	69.7	34.4		26			53	55		54.3			4.55	30.5		18.2			44.9	27.5		52.3			78.4	78.5		74.4			18.3	28.7		9.16
	72.6	25.4		61.4			60.1	39.5		27.1			13.4	52.7		53.5			66.4	37.1		20.1			85.8	77		80.4			8.46	17.7		8.04
	71.2			32.6			82.9			65.1			20.7			39			27.6			34.1			82.1			81.4			29.6			10.3
	68.7			42.9			81.3			41.5			9.82			35.8			45.5			20.7			75.7			87.4			24.8			10.1
	24.5			29.5			76.5			42.4			47.6			57.5			18.8			22.2			86.8			89.2			7.18			10.4
	%NKG2C+ Freq. of CD56+						%CD57+ Freq. of CD56+
	HD	DC	AC	ART	VIR		HD	DC	AC	ART	VIR
	4.28	7.58	32.3	25.4	19.1		34	31.5	16.7	68.3	63.5
	6.44	18	3.3	0.0648	17.8		31.8	81.6	11.4	33.9	55.8
	5.21	3.35	1.77	78.9	40.4		30	10.8	21.9	66.4	18.9
	2.02	10.7	17.5	2.29	22.2		26.9	27.6	2.84	17.4	20.6
	1.14	34.2	11.7	54.7	31.6		11.6	66.1	20.1	68.5	56.5
	0.443	18	8.38	31.8	49.2		55.1	55.9	37.7	43.3	8.62
	9.55	17.9	3.64	9.78	28		17.8	26.9	38.8	34	37.2
	3.12	43.5	5.77	52.7	17.4		43.5	56	41.6	43.3	13.4
	1.95	25.2	54.4	1.38	46.4		56.2	28	69.4	16.1	21.5
	1.28	16.5	2.65	41.4	28.7		24.2	13.9	47.8	61.6	30.8
	0.835	17.5	17.7	5.01	11.4		42.5	49.8	42.3	16.6	26.9
	1.67	22.4	5.15	14.7	0.298		27.4	28.9	42.9	14.7	48.5
	2.09	38.5	67.2	4.67	71.5		22.4	50.9	74.1	34.6	65.6
	2.18	10.4		67.7	47.9		16.5	39.3		81.2	40.9
	0.665	6.22		12.2	47.6		26.3	64.7		44.1	62.7
	1.12	43.7		4.08	17.7		60.3	45.1		40	28.7
	1.09	14		6	0.226		47	42.9		25.2	44.4
	1.04	9.75		25.7			36.7	22.6		37.2
	0.858	13.7		51.3			25.6	42.1		75.5
	2.89	8.17		12.5			52.6	40		18.7
	0.46	4.05		36.3			41.4	9.68		49.4
	1.83			44.2			19			35.2
	3.07			48.5			24.3			20.3
	0.992			9.08			37.1			3.15
	E
	%CD158b+ Freq. of memory-like NKG2C+CD57+ NK cells						%CXCR3+ Freq. of memory-like NKG2C+CD57+ NK cells						%KLRG1+ Freq. of memory-like NKG2C+CD57+ NK cells						%NKG2A+ Freq. of memory-like NKG2C+CD57+ NK cells						%NKG2D+ Freq. of memory-like NKG2C+CD57+ NK cells						%NKp30+ Freq. of memory-like NKG2C+CD57+ NK cells
	HD	DC	AC	ART	VIR		HD	DC	AC	ART	VIR		HD	DC	AC	ART	VIR		HD	DC	AC	ART	VIR		HD	DC	AC	ART	VIR		HD	DC	AC	ART	VIR
	78.9	62.5	82.9	92.3	88.1		61	57.6	87.3	77	67.2		3.95	43.9	3.16	5.54	28.4		4.82	36.3	3.16	3.26	16.4		72.4	92.9	57.6	29.3	74.6		0.439	2.47	10.1	0.195	8.96
		6.35	46.6	91.2	87.4			53.1	57.4	20	16.7			26.5	8.76	12.9	5.67			4.99	1.29	10.3	1.72			83.1	77.3	91.1	42.1			3.42	2.35	3.37	3.69
		77.4	29.7	18.1	92.5			36.7	43.6	44	36.6			20.7	29	67.1	7.81			14.6	31.4	2.22	3.49			85.3	64.7	77	75.2			4.79	9.54	3.56	4.83
		19	98.4	85.8	66.7			66.2	55.7	56.9	73.2			5.15	29.8	53.5	49.3			3.4	3.02	1.19	5.07			87	76.7	87.4	50.7			0.959	8.19	6.22	3.62
		99.7		96.2	60			59.9		48.8	60			33.7		58.2	60			1.59		9.2	5.71			72.9		90.1	65.7			0.554		5.54	0
		46.5		77.6	37.9			52.1		76.2	63.5			40.5		58.4	58			3.39		1.25	1.87			87.1		92.5	79.8			0.452		0.26	2.55
		88.9		97.8	92.1			26.5		75.5	64.8			7.38		15.9	20			4.7		1.46	0.391			84.9		82.9	78.7			6.04		5.9	5.37
		83		69.8	75.3			52.6		59.7	22.2			17.2		27.4	48.2			7.82		12.5	1.59			78.4		59.8	61.5			2.89		0.734	3.44
		61.6		92.5	87			43.4		63.6	62.5			9.36		9.59	8.68			23.7		2.37	1.31			72.6		71.9	84.4			4.57		3.81	2.1
		87.2		53.2				78.2		53.5				26.6		62.8				27.5		2.79				81.5		92.4				0.363		0.164
		70.5		16.3				74		54.4				20.1		64.5				21.1		2.68				78.2		83.9				0.703		0.837
		69.7		91.5				53.8		57.7				20		27.4				51.9		6.47				61.9		84.1				24.7		2.99
		98.6		90.8				57.6		27.2				8.42		62.2				28		0.485				68.2		80.8				3.05		0.629
		79.9		49.2				45.6		63				19.1		36.8				10.6		0.274				62.4		78.2				11		0.376
		24.4		82.8				52.4		46				24.3		37				41.8		2.57				55.8		87.5				12.2		1.51

## Sheet: Fig.2
Figure 2
	A
			HD														DC														AC											ART
	Freq. of IFNg+ in CD56+	NK	0.217	0.728	2.99	0.984	1.47	0.997	2.04	1.45	2.63	0.409	2.24	0.76	0.69	0.481	1.25	1	10.1	3.46	1.25	3.65	7.01	1.81	1.57	2.66	2.86	1.29	3.61	0.506	1.51	2.4	4.63	1.41	5.12	2.02	0.834	0.668	0.684	0.558	1.34	1.66	0.671	3.78	1.4	0.341	0.315	0.254	0.501
		K562	12	13.4	9.64	5.26	5.49	11.8	3.33	4.06	5.77	1.77	6.24	4.31	6.77	3.14	2.38	4.72	5.65	8.63	7.48	3.98	11.1	5.28	10.8	4.52	5.03	2.8	1.62	4.97	3.29	32.5	8.66	2.57	22.1	5.32	2.95	1.99	18.8	4.73	4.95	2.51	1.21	3.16	1.53	13.6	2.64	10.1	6.35
		K562+IL-15	17.6	24.6	21.7	12.1	11	26	4.27	8.45	12.6	4.14	15.5	13.6	11.9	13.6	3.39	9.06	8.27	17.7	10.4	5.54	13.1	22.4	14.3	11.1	4.85	4.33	10.2	14.9	7.23	46.7	16.1	7.98	31.3	10.6	8.23	5.5	36.7	11.6	6.61	6.22	3.33	7.06	3.26	33.1	7.73	22	12.4
	B
			HD														DC														AC											ART
	Freq. of CD107a+ in CD56+	NK	0.326	1.02	0.407	0.162	3.84	1.79	0.646	1.12	2.79	0.801	6.84	0.579	1.74	2.32	1.91	0.656	0.789	1.22	2.33	0.989	1.36	0.69	0.294	1.43	1.26	0.842	1.79	1.22	2.3	2.43	5.91	0.202	4.23	1.24	0.79	1.19	1.27	1.66	2.69	2.35	0.945	2.66	1.2	2.28	1.85	2.46	1.43
		K562	23.1	24.8	20.1	12.4	20.2	22.7	12	22.9	17.8	19.9	20.3	23.5	19.2	23.6	15.5	5.99	8.67	12.5	19.1	6.98	6.25	23.2	18.4	16.5	18.5	6.95	13.4	28.6	19.1	29.7	26.4	13.2	34.4	13	14.4	16.9	18.4	26.6	18.4	18.2	10.5	14.8	11.3	41.5	25	31.7	38.7
		K562+IL-15	23.5	23.6	20.7	15.2	26	26.8	15.8	25.4	23.4	27.3	25.6	28.2	26.1	27.9	20.4	7.63	12.4	17	24.6	8.5	25.3	18	7.48	20.2	7.65	17.9	19.9	30.3	18.6	23.8	25.7	22.6	27.6	15.1	13.8	21.4	17.3	34.3	15.9	23.7	13.8	20.7	15.1	33.2	28.9	29	43.8
	C
			HD														DC														AC											ART
	Freq. of IFNg+CD107a+ in CD56+	NK	0	0.0394	0.0905	0.0632	0.256	0.139	0.12	0.162	0.722	0.0534	0.881	0.0372	0.175	0.481	0.0624	0.0955	0.0464	0.0569	0.209	0.0927	1.36	0.0862	0	0.848	0.18	0.021	0.0739	0.092	0	0.486	1.29	0.202	0.391	0.0129	0.089	0.0501	0.0955	0.00962	0	1.45	0.362	2.77	1.06	0.0941	0.0613	0.152	0.11
		K562	5.2	5.25	5.43	3.39	1.26	7.35	0.972	4.46	3.96	0.245	3.12	2.85	6.44	2.13	0.243	1.23	0.766	3.04	2.55	0.691	1.22	4.41	7.06	1.74	1.67	1.04	0.566	3.41	1.36	23	3.09	1.72	12.6	4.1	1.9	1.09	11	2.14	2.2	1.88	0.789	2.33	1.06	10.6	1.4	7.58	4.09
		K562+IL-15	7.94	10.2	13.2	8.28	5	15.1	1.54	10.5	8.3	0.461	8.36	8.17	8.57	9.13	0.791	2.19	2.05	9.51	6.08	1.63	11.1	11.3	1.77	3.62	2.38	2.11	4.66	11.5	3.69	33.7	8.72	4.06	22.5	8.79	5.04	3.31	21.5	5.73	4	4.87	2.11	4.29	2.32	28.9	5.68	17.6	9.14
	D
			HD														DC														AC											ART
	Freq. of IFNg+ in memory-like NKG2C+CD57+ NK cells	NK	1.11	5.5	2.33	2.32	6.05										0.643	8.07	2.69	4.67	9.5	6.76	2.58	7.76	3.63	4.77	3.35	0.66			2.28	6.5	1.3	0.786	2.25							4.83	0.52	11.9	2.58	0.845	1.27	4.86
		K562	21.2	4.08	24	17.3	8.26										5.44	6.61	11.3	4.07	13.9	16	32.6	9.4	14.5	9.75	3.61	4.53			62.2	28.9	23.8	3.16	8.53	18.8	7.93					2.43	1.25	9.69	3.6	17.4	3.58	20.8
		K562+IL-15	35.3	14.2	41.3	41.1	39.9	26.1	25.4								10.5	7.14	25.9	28.7	8.23	24.7	46.4	21.9	21.9	16.8	8.98	20.4	15.2		71.2	42.8	39.9	9.97	16.4	39.7	15.4	16.7				9.64	2.93	15.6	4.57	45.4	9.55	42.8
	E
			HD														DC														AC											ART
	Freq. of CD107a+ in memory-like NKG2C+CD57+ NK cells	NK	0.915	3.14	3	1.45	2.82										1.07	1.38	1.6	2.1	3.35	3.86	2.58	7.18	2.33	3.62	3.91	1.51			5.7	5.18	1.03	1.45	1.37							4.62	0.929	13.4	5.29	1.57	0.939	2.98
		K562	34.6	18.1	57.1	33.9	36.7										10.2	3.06	24.6	7.38	10.3	43.3	54.7	30.5	41	31.1	22	30.1			78.4	57.6	60.9	17.2	46.8	32.4	33.7					14.1	6.95	33.9	16.2	57.9	18	46.2
		K562+IL-15	37.4	29.6	68.3	74.9	71.7	45.7	46.9								14.1	3.95	36.7	47.8	11.5	49	63.1	10.6	49.3	35.8	30.6	47.1	39.6		83	59.4	76.2	19.5	55.2	44.2	46.6	34.2				22.2	9.8	37.2	19.2	67.3	24.6	55.4
	F
			HD														DC														AC											ART
	Freq. of IFNg+CD107a+ in memory-like NKG2C+CD57+ NK cells	NK	0.261	0.262	0.417	0.0346	0										0.188	0.181	0	0.234	0.559	0.483	0.258	2.01	0.373	0.247	0.563	0.101			1.14	0.406	0.0343	0.0238	0							2.52	0.13	9.95	2.44	0.181	0.102	0.627
		K562	16	2.81	21.2	12.7	7.2										2.74	0.569	8.65	2.04	3.3	14	26.5	5.05	12.1	7.8	2.3	4.15			59.7	26.3	20.7	2.22	7.56	13.7	6.87					2.21	0.989	8.23	3.45	16.6	3.08	18.2
		K562+IL-15	23.5	11.3	35.2	36.7	38.2	22.3	19.3								5.2	1.13	20.5	24.6	4.76	23.1	39.2	5.84	19.8	14	6.62	16	13.4		65.8	37.5	38.6	6.71	15.5	27.1	13.9	13.5				7.42	2.25	12.6	3.81	42.4	7.25	34.5
	G						H
	%Natural cytotoxicity						%Natural cytotoxicity	Freq. of CD56dimCD16high NK cells		%Natural cytotoxicity	Freq. of CD56bright NK cells		%Natural cytotoxicity	Freq. of NKG2C+CD57+ NK cells
	HD	DC	AC	ART	VIR		8.375	28.4		8.375	37.7		8.375	1.19
	25.2475	3.05998	2.7027	10.6862	5.84927		0.99889	58		0.99889	17.3		0.99889	8.52
	10.643	4.5403	8.375	6.63667	10.5737		2.39362	26.2		2.39362	28.3		2.39362	1.8
	9.84043		0.99889	11.9235	9.78628		1.50987	66.7		1.50987	12.5		1.50987	5.24
	5.22648	5.85106	2.39362	9.89876	6.07424		7.24638	63.5		7.24638	14.5		7.24638	4.36
	4.95169	4.3883		13.6855	19.7183		4.83092	80.7		4.83092	10.5		4.83092	35.1
	7.84543	8.51064	1.50987	16.6867	33.3803		14.4028	94.2		14.4028	2.34		14.4028	6.67
	34.966	7.84574	6.27178	18.8475	17.8873		10.5386	82		10.5386	8.22		10.5386	66.8
	29.1156	0.232288	7.24638	10.5642			10.8899	95.3		10.8899	1.65		10.8899	64.9
	22.3129	3.36818	4.83092				17.3302	71.1		17.3302	15.9		17.3302	25.2
	15.102	0.464576	10.5386				9.89876	81.1		9.89876	9.03		9.89876	11.9
	25.7143	8.69565	7.02576				10.6862	93.5		10.6862	2.77		10.6862	10
	24.0816	1.57005	14.4028				6.63667	81		6.63667	8.5		6.63667	47.6
	25.3061	7.00483	17.3302				11.9235	90.5		11.9235	4.53		11.9235	14.7
	11.5861						16.6867	92.2		16.6867	2.9		16.6867	16.2
	13.8028	4.10628					13.6855	84.9		13.6855	6.93		13.6855	34.5
							10.5642	81.2		10.5642	10.8		10.5642	38.9
		8.76351					18.8475	93.1		18.8475	1.85		18.8475	2.14
							25.2475	87		25.2475	5.15		25.2475	2.43
							10.643	81.6		10.643	11.1		10.643	30.1
							9.84043	85.8		9.84043	8.19		9.84043	2.88
							5.22648	94.8		5.22648	3.45		5.22648	1.13
							4.95169	78.3		4.95169	8.89		4.95169	24.4
							7.84543	87.3		7.84543	6.34		7.84543	12.9
							24.0816	88.5		24.0816	5.61		24.0816	2.68
							34.966	83.5		34.966	8		34.966	5.65
							25.7143	77.2		25.7143	10.6		25.7143	1.83
							29.1156	77.8		29.1156	5.69		29.1156	15.4
							22.3129	70.3		22.3129	6.89		22.3129	3.68
							25.3061	92		25.3061	4.62		25.3061	0.516
							15.102	88.1		15.102	5.55		15.102	2.52
							3.05998	73.3		3.05998	15.5		3.05998	1.5
							4.5403	94.8		4.5403	2.17		4.5403	44.5
							7.84574	83.1		7.84574	7.47		7.84574	13.2
							5.85106	68.8		5.85106	19.6		5.85106	16.9
							8.51064	36.4		8.51064	35.9		8.51064	64.1
							4.3883	84		4.3883	5.56		4.3883	3.1
							0.464576	80.1		0.464576	9.28		0.464576	17.8
							0.232288	79.2		0.232288	6.47		0.232288	40.5
							3.36818	79.6		3.36818	10.8		3.36818	19
							1.57005	51.2		1.57005	26.8		1.57005	13.4
							4.10628	87.9		4.10628	2.6		4.10628	21.4
							7.00483	93		7.00483	1.76		7.00483	8.52
							8.69565	90.5		8.69565	2.91		8.69565	23.6
							8.76351	93.1		8.76351	2.22		8.76351	54.4
							10.5737	92.1		10.5737	3.82		10.5737	48.3
							9.78628	91.7		9.78628	3.73		9.78628	66.2
							6.07424	75.9		6.07424	14.7		6.07424	2.77
							33.3803	78.1		33.3803	7.55		33.3803	4.03
							19.7183	81.2		19.7183	5.41		19.7183	15.3
							17.8873	92.7		17.8873	2.37		17.8873	4.78
	I						J
	%ADCC						%ADCC	Freq. of CD56dimCD16high NK cells		%ADCC	Freq. of CD56bright NK cells		%ADCC	Freq. of NKG2C+CD57+ NK cells
	HD	DC	AC	ART	VIR		9.80392	28.4		9.80392	37.7		9.80392	1.19
	49.2064	42.8571	16.6667	8.21429	3.37349		7.47331	58		7.47331	17.3		7.47331	8.52
	29.7405	37.3219	9.80392	3.36135	0		5.52147	26.2		5.52147	28.3		5.52147	1.8
	31.831	22.9601		17.4208	30.5376		2.5641	66.7		2.5641	12.5		2.5641	5.24
	33.3333	15.8273	7.47331	7.94702	0		4.56274	63.5		4.56274	14.5		4.56274	4.36
	16.9279	16.1209		0.312989	0		0	80.7		0	10.5		0	35.1
	31.5287	18.9781	5.52147	22.2597	1.17994		13.289	94.2		13.289	2.34		13.289	6.67
	16.3865	24.3243		17.7215	12.8492		22.1498	82		22.1498	8.22		22.1498	66.8
	34.2742	10.6195	2.5641	20.2878			17.0732	95.3		17.0732	1.65		17.0732	64.9
	45.2514	18.75	0				7.69231	71.1		7.69231	15.9		7.69231	25.2
	12.585	20.9913	4.56274				7.21966	81.1		7.21966	9.03		7.21966	11.9
	13.6201	18.9112	7.69231				17.4208	93.5		17.4208	2.77		17.4208	10
	29.6296	19.0751	17.0732				7.94702	81		7.94702	8.5		7.94702	47.6
	48.659	17.8011	10.453				3.36134	90.5		3.36134	4.53		3.36134	14.7
	21.2707	13.6364	2.23881				20.2878	92.2		20.2878	2.9		20.2878	16.2
	20.4861	26.0274	13.289				21.0417	84.9		21.0417	6.93		21.0417	34.5
	19.7782	23.1482					22.2597	81.2		22.2597	10.8		22.2597	38.9
	22.3325	27.2727					17.7215	93.1		17.7215	1.85		17.7215	2.14
		14.1414					29.7405	87		29.7405	5.15		29.7405	2.43
		29.2576					31.831	81.6		31.831	11.1		31.831	30.1
		13.089					16.9279	85.8		16.9279	8.19		16.9279	2.88
							31.5287	94.8		31.5287	3.45		31.5287	1.13
							16.3866	78.3		16.3866	8.89		16.3866	24.4
							34.2742	87.3		34.2742	6.34		34.2742	12.9
							12.585	88.5		12.585	5.61		12.585	2.68
							20.4861	83.5		20.4861	8		20.4861	5.65
							13.6201	77.2		13.6201	10.6		13.6201	1.83
							45.2514	77.8		45.2514	5.69		45.2514	15.4
							48.659	70.3		48.659	6.89		48.659	3.68
							21.2707	92		21.2707	4.62		21.2707	0.516
							29.6296	88.1		29.6296	5.55		29.6296	2.52
							42.8571	73.3		42.8571	15.5		42.8571	1.5
							37.3219	94.8		37.3219	2.17		37.3219	44.5
							20.9913	83.1		20.9913	7.47		20.9913	13.2
							10.6195	68.8		10.6195	19.6		10.6195	16.9
							24.3243	36.4		24.3243	35.9		24.3243	64.1
							18.75	84		18.75	5.56		18.75	3.1
							17.801	80.1		17.801	9.28		17.801	17.8
							19.0751	79.2		19.0751	6.47		19.0751	40.5
							18.9112	79.6		18.9112	10.8		18.9112	19
							27.2727	51.2		27.2727	26.8		27.2727	13.4
							14.1414	87.9		14.1414	2.6		14.1414	21.4
							13.6364	93		13.6364	1.76		13.6364	8.52
							23.1481	90.5		23.1481	2.91		23.1481	23.6
							13.089	93.1		13.089	2.22		13.089	54.4
							0	92.1		0	3.82		0	48.3
							30.5376	91.7		30.5376	3.73		30.5376	66.2
							0	75.9		0	14.7		0	2.77
							12.8492	78.1		12.8492	7.55		12.8492	4.03
							0	81.2		0	5.41		0	15.3
							1.17994	92.7		1.17994	2.37		1.17994	4.78
[truncated: 6 more columns]

## Sheet: Fig.3
Figure 3
	B
	Freq. of #C1						Freq. of #C2						Freq. of #C3						Freq. of #C4						Freq. of #C5						Freq. of #C6
	HD	DC	AC	ART	VIR		HD	DC	AC	ART	VIR		HD	DC	AC	ART	VIR		HD	DC	AC	ART	VIR		HD	DC	AC	ART	VIR		HD	DC	AC	ART	VIR
	17	5.7	10.9	1.49	5.89		4.6	5.46	1.17	0.123	8.5		11.9	4.69	9.54	1.49	9.02		14	1.2	6.16	0.0525	2.45		8.49	12.7	5.87	14	9.38		9.29	20.7	36.4	22.3	22.3
	19.1	2.48	0.0556	4.7	1.28		9.86	12.1	0	0.652	1.28		6.25	7.2	4.78	3.26	4.49		2.38	4.25	0.333	1.47	0		9.32	16.5	6.22	19.9	1.28		20.1	12.1	59.6	15.6	22.4
	8.39	23.6	4.4	1.59	0.635		5.31	5.49	1.29	1.76	0.212		13.7	7.97	19.8	1.61	0.258		3.92	2.03	4.97	0.12	0.106		13.1	18.2	7.51	23.9	22.4		13.9	24.7	21.3	16.8	4.8
	11.3	3.99	21.1	1.09	4.6		20.5	4.91	10.8	0.3	0.488		6.59	9.59	6.5	2.25	2.34		4.57	3.29	1.7	1.23	0.231		7.13	13.5	11	17.2	8.67		15.6	27.2	13.3	11.6	11.1
	8.42	7.1	7.52	0.807	1.29		7.06	13.4	16.8	1.11	0.983		6.41	4.38	4.16	2.46	1.17		3.94	1.4	1.88	1.89	0.926		10.1	10.2	4.47	5.76	18.3		9.79	7.86	4.56	5.28	5.33
	6.32	9.39	11.4	4.09	3.11		2.57	19.4	6.31	0.0849	0.225		9.78	3.96	8.31	7.38	7.71		2.32	6.07	2.53	0.205	0.333		11.7	15.7	5.19	6.76	8.93		13.2	21.4	15.9	7.1	7.91
	10.8	3.36	5.98	1.7			5.57	6.62	1.58	1.52			10.5	5.39	7.92	1.86			3.46	4.73	0.544	0.0677			15.5	7.33	11.3	9.69			19.1	13.5	24.4	7.46
	7.3	24.6	2.31	0.972			3.61	5.44	4.16	4			6.02	5.05	5.4	0.608			1.89	8.36	2.31	0.264			21.7	6.65	7.01	6.27			24.3	17.4	6.11	4.11
	4.84	0.086	5.05				1.97	12.5	6.91				15.7	1.43	3.72				2.87	1.02	3.46				6.08	3.61	10.4				11.7	5.85	8.8
	7.1	2.4	7.03				13.6	13.4	8.66				5.59	2.64	7.5				5.05	4.97	5.29				10.3	8.8	16.6				11.1	4.43	16
	8.63	10	3.94				2.64	5.83	1.84				15.8	6.06	19.3				1.03	0.937	9.74				6.91	10.9	3.5				9.84	12	16.7
	7.17	9.61					1.24	0.735					9.24	7.26					0.637	0.142					21.1	6.86					14.9	11.8
	0.0675	6.2					1.73	24.5					3.08	7.43					0.797	4.92					7.46	7.08					5.85	10.6
	4.77	9.77					3.72	12.2					5.4	7.08					1.26	5.32					12.2	14.5					20.6	14
	1.28	1.56					1.55	0.546					0.772	6.1					0.0796	1.31					8.27	6.57					6.15	14.9
	1.23	18					1.66	10.6					3.56	8.02					3.72	4.66					9.66	11.7					5.07	16.2
		2.61						11.8						2.03						4.36						8.08						6.58
		3.19						7.24						4.99						5.46						5.64						16.1
		3.43						6.58						4.95						2.51						9.27						19.9
		2						1.09						1.52						0.0799						18.9						16.6
	Freq. of #C7						Freq. of #C8						Freq. of #C9						Freq. of #C10						Freq. of #C11
	HD	DC	AC	ART	VIR		HD	DC	AC	ART	VIR		HD	DC	AC	ART	VIR		HD	DC	AC	ART	VIR		HD	DC	AC	ART	VIR
	1.84	10.4	1.36	7.01	9.7		1.34	5.15	0.146	3.36	5.16		12.3	7.05	20.1	2.1	12.1		7.16	5.09	4.53	1.26	3.28		12.1	21.9	3.85	46.6	12.1
	2.91	12.4	0.222	14.2	12.8		4.07	5.09	0	6.98	13.5		3.87	3.55	18.6	1.68	36.5		7.01	5.33	8	5.73	0		15	19	1.89	25.6	3.21
	7.02	2.14	9.8	20.8	4.22		4.61	0.549	3.86	19.5	7.93		3.01	2.64	1.97	2.58	0.509		7.83	3.02	15.4	0.265	3.41		19.2	9.62	9.69	11	55.3
	6.4	14.1	2.9	13.1	26.2		5.17	3.55	1.75	18.3	4.48		3.42	6.22	9.7	1.45	1.24		3.34	4.12	3	2.35	1.96		15.9	9.59	18.2	30.7	38.2
	13.2	17.2	6.56	4.68	12.4		6.66	9.06	8.33	11.8	14.2		4.28	1.43	2.12	1.9	0.77		7.3	4.27	9.18	8.71	2.74		22.8	23.7	34.4	54.8	41.8
	15.2	6.23	1.87	40.8	38.2		3.4	6.38	2.28	2.62	4.23		4.9	2.72	7.81	1.24	4.27		9.93	2.41	13.2	2.13	1.64		20.6	6.37	25.2	27.5	23.4
	14.4	6.05	16.3	18.7			2.81	14.9	7.3	19.8			5.62	4.5	6.07	1.35			3.64	6.43	3.36	0.308			8.57	27.2	15.2	37.5
	8.63	1.06	9.02	7.26			3.35	0.474	19.5	50.9			5.31	14.3	0.876	0.687			5.31	6.66	4.62	0.745			12.6	10.1	38.6	24.1
	17.5	8.21	14.3				4.35	49.6	10.5				3.8	0.843	2.99				11.4	4.09	5.86				19.8	12.6	28
	9.9	15.5	6.52				11.8	8.46	4.23				4.14	0.568	2.07				4.02	6.31	8.59				17.4	32.5	17.4
	15.8	11.1	14.3				3.06	7.35	10.1				9.27	4.86	6.59				7.34	1.78	6.18				19.6	29	7.68
	19.6	9.41					1.03	0.551					6.39	6.05					3.54	6.13					15.1	41.5
	18.5	5.68					22.7	3.08					0.486	3.46					7.28	7.43					32	19.6
	15	8.55					1.75	6.6					15.4	6.17					5.54	4.98					14.2	10.8
	10.9	5.19					39.6	0.215					1.6	3.55					0.326	32.5					29.4	26.5
	7.25	1.4					9.43	3.19					2.97	2.18					14.5	9.26					40.8	14.8
		4.58						21.3						1.92						7.58						29
		9.17						24.6						2.95						5.13						15.5
		10.9						6.76						3.17						6.55						26
		21.8						7.54						4.56						0.48						25.4
	C													D
															Natural cytotoxicity	ADCC
		#C1	#C2	#C3	#C4	#C5	#C6	#C7	#C8	#C9	#C10	#C11		Freq. of #C1	-0.09474	0.1803
	CD16	100	100	66.85	54.7	98.7	3.505	100	100	0	39.2	100		Freq. of #C2	-0.2264	0.2451
	CD158b	39.5	60.4	98.65	94.9	98.5	93.4	99.6	99.9	100	72	58.3		Freq. of #C3	-0.1163	0.07633
	CXCR3	5.155	14.3	2.195	4.35	10.7	13.7	1.475	2.75	22.55	9.11	10.605		Freq. of #C4	-0.1129	0.3623
	KLRG1	5.615	6.23	8.19	9.25	6.61	3.375	11.1	6.32	18.4	8.5	6.345		Freq. of #C5	0.1438	0.08467
	NKG2A	47.75	59	10.75	34.4	99.6	91.8	22.9	22.7	5.43	22.7	15.95		Freq. of #C6	-0.3502	0.003474
	NKp30	16.8	3	11.5	5.42	39.65	21.5	28.25	4.94	1.11	16.9	11.8		Freq. of #C7	0.2987	-0.1108
	NKG2D	4.02	5.88	1.18	1.47	3.875	2.935	3.565	2.75	0.645	2.28	4.865		Freq. of #C8	0.22	-0.03879
	NKG2C	1.41	2.69	4.385	6.67	1.98	2.325	2.88	4.09	1.34	10.9	5.49		Freq. of #C9	-0.2116	0.02084
	CD57	20.6	96.9	19.2	96.7	12.4	7.93	20	97.1	8.88	57.9	62.3		Freq. of #C10	-0.07621	0.1821
														Freq. of #C11	0.2626	-0.08962
	E						F			G
	Natural cytotoxicity	Freq of cluster 6		Natural cytotoxicity	Freq of cluster 7		ADCC	Freq of cluster 4		ADCC	Freq of cluster 4
	7.24638	21.3		7.24638	9.8		0	4.97		10.6195	1.2
	1.50987	13.3		1.50987	2.9		2.5641	1.7		13.089	0.0799
	4.83092	16		4.83092	6.52		4.56274	5.29		13.6364	1.02
	17.3302	4.56		17.3302	6.56		7.69231	1.88		14.1414	3.29
	8.375	36.4		8.375	1.36		9.80392	6.16		17.801	1.31
	7.02576	15.9		7.02576	1.87		10.453	2.53		18.75	4.92
	10.5386	8.8		10.5386	14.3		13.289	3.46		18.9112	4.25
	14.4028	6.11		14.4028	9.02		17.0732	2.31		19.0751	0.142
	11.9235	7.1		11.9235	40.8		3.36134	0.205		20.9913	4.66
	6.63667	4.11		6.63667	7.26		7.21966	0.264		23.1481	5.46
	10.6862	7.46		10.6862	18.7		7.94702	0.0677		24.3243	6.07
	9.89876	15.6		9.89876	14.2		17.4208	1.47		27.2727	2.03
	18.8475	5.28		18.8475	4.68		17.7215	1.89		37.3219	8.36
	10.5642	11.6		10.5642	13.1		20.2878	1.23		42.8571	4.73
	13.6855	16.8		13.6855	20.8		21.0417	0.12
	16.6867	22.3		16.6867	7.01		22.2597	0.0525
	5.85106	20.7		5.85106	10.4		10.6195	1.2
	8.76351	16.6		8.76351	21.8		13.089	0.0799
	7.00483	5.85		7.00483	8.21		13.6364	1.02
	4.10628	27.2		4.10628	14.1		14.1414	3.29
	0.232288	14.9		0.232288	5.19		17.801	1.31
	8.51064	10.6		8.51064	5.68		18.75	4.92
	3.36818	12.1		3.36818	12.4		18.9112	4.25
	0.464576	11.8		0.464576	9.41		19.0751	0.142
	4.3883	16.2		4.3883	1.4		20.9913	4.66
	8.69565	16.1		8.69565	9.17		23.1481	5.46
	7.84574	21.4		7.84574	6.23		24.3243	6.07
	1.57005	24.7		1.57005	2.14		27.2727	2.03
	4.5403	17.4		4.5403	1.06		37.3219	8.36
	3.05998	13.5		3.05998	6.05		42.8571	4.73
	15.102	9.84		15.102	15.8		12.585	1.03
	24.0816	9.79		24.0816	13.2		13.6201	3.94
	4.95169	20.6		4.95169	15		16.3866	1.26
	9.84043	14.9		9.84043	19.6		16.9279	0.637
	22.3129	11.7		22.3129	17.5		20.4861	2.87
	29.1156	24.3		29.1156	8.63		21.2707	1.89
	34.966	13.2		34.966	15.2		29.6296	2.32
	25.2475	9.29		25.2475	1.84		29.7405	14
	5.22648	5.85		5.22648	18.5		31.5287	0.797
	10.643	20.1		10.643	2.91		31.831	2.38
	7.84543	15.6		7.84543	6.4		34.2742	4.57
	25.3061	11.1		25.3061	9.9		45.2514	5.05
	25.7143	19.1		25.7143	14.4		48.659	3.46
	6.07424	22.4		6.07424	12.8		0	0
	19.7183	4.8		19.7183	4.22		0	0.106
	33.3803	5.33		33.3803	12.4		1.17994	0.926
	17.8873	11.1		17.8873	26.2		12.8492	0.231
	9.78628	7.91		9.78628	38.2		30.5376	0.333

## Sheet: Fig.4
Figure 4
	B
		NKE	NKC	NKA	NKD	NKB
	%ADCC	7.32759	6.55738	18.2609	12.5654	6.11111
		1.35135	0	36.5854	0	8.33333
		7.14286	16.9742	20.7792	0	18.7097
		1.5444	3.49206	56.9579	6.82731	12.7907
		0	3.125	16.7131	1.38122	0.304878

## Sheet: Fig. 5
Figure 5
	C
		Number of cells by cluster					Proportion of cells by cluster
		NKA	NKB	NKC			NKA	NKB	NKC
	0	3373	155	264		0	88.9504	4.08755	6.96203
	1	38	5	3251		1	1.15361	0.151791	98.6946
	2	42	2916	29		2	1.40609	97.623	0.970874
	3	36	1	2824		3	1.2583	0.0349528	98.7067
	4	38	2490	25		4	1.48844	97.5323	0.97924
	5	1779	56	135		5	90.3046	2.84264	6.85279
	6	996	34	152		6	84.264	2.87648	12.8596
	7	117	296	55		7	25	63.2479	11.7521
	8	11		434		8	2.47191	0	97.5281
	9	6	19	333		9	1.67598	5.30726	93.0168
	10	198	94	26		10	62.2642	29.5597	8.1761
	11	115	105	9		11	50.2183	45.8515	3.93013
	12	4	5	6		12	26.6667	33.3333	40
	E					G
		NKB vs NKA					NKC vs NKA
		avg_log2FC	LOG adjusted p value				avg_log2FC	LOG adjusted p value
	SGCD	2.03551	299.084			SGCD	3.12598	285.712
	PDE3B	1.36482	299.084			FCER1G	1.84524	288.069
	KIR3DL2	1.20444	299.084			SNX9	1.479	288.069
	AC243829.2	1.18792	299.084			PHACTR2	1.21948	288.069
	ALOX5AP	1.13714	299.084			BNC2	1.16843	288.069
	CADM1	1.11535	299.084			MTSS1	1.14113	288.069
	LINC02384	1.08404	299.084			NEAT1	1.0928	288.069
	RORA	0.988323	299.084			CD109	1.06152	288.069
	PZP	0.968239	299.084			KLRC1	0.983418	288.069
	LINC00299	0.946629	299.084			PRSS23	0.976711	288.069
	PLCB1	0.886121	236.133			JAZF1	0.972288	288.069
	AC006369.1	0.885237	299.084			ATP10A	0.96081	288.069
	SPOCK2	0.842999	299.084			TNFRSF18	0.951838	288.069
	LBH	0.828273	299.084			FAM3C	0.930901	288.069
	THEMIS	0.821736	278.89			PDE7B	0.921833	288.069
	KLRB1	0.811757	299.084			GAS7	0.896875	288.069
	A2M	0.750741	299.084			IGF2R	0.891839	288.069
	PPM1L	0.746507	223.822			PTPN12	0.887371	288.069
	S100A4	0.742747	299.084			NUAK1	0.858878	288.069
	CCNH	0.739332	235.829			PPM1L	0.852336	288.069
	KLRF1	0.730242	299.084			KLRF1	0.848565	288.069
	ARHGAP26	0.711369	240.924			SPOCK2	0.833197	288.069
	ARHGAP10	0.695127	275.979			ARHGAP10	0.825906	288.069
	CD247	0.669623	299.084			LINC00299	0.815537	288.069
	RHOH	0.665199	288.658			HAVCR2	0.764104	288.069
	NPC1	0.664637	255.109			PPP1R9A	0.743062	288.069
	ATP10A	0.655697	299.084			RASA3	0.73049	288.069
	HIPK2	0.653207	240.297			SLA	0.717284	288.069
	EFNA5	0.648192	236.513			LYST	0.715046	288.069
	ALPK2	0.6146	299.084			KIR3DL2	0.690924	288.069
	KLF2	0.611426	203.841			GPHN	0.690693	285.712
	MYO1F	0.609399	299.084			BMERB1	0.68772	288.069
	KLRG1	0.60473	252.531			MSN	0.678532	288.069
	MTSS1	0.598161	214.163			HIPK2	0.670367	274.041
	MYBL1	0.596304	163.303			GFOD1	0.669096	193.866
	PHACTR2	0.594814	126.081			RAP1GAP2	0.659512	194.392
	TM4SF19	0.592681	247.745			ICOS	0.635514	210.926
	PIK3R5	0.587521	186.532			PTPRJ	0.632625	288.069
	AKR1C3	0.581848	299.084			ZFP36L1	0.629801	250.515
	AC061958.1	0.581566	216.757			FUT8	0.620553	188.929
	RORA-AS1	0.576189	191.431			RUNX2	0.620293	220.022
	HIVEP3	0.563638	139.964			SLC15A4	0.619711	276.593
	ZFYVE28	0.557111	142.944			PPP3CC	0.614006	288.069
	ST8SIA6	0.555493	140.102			CTBP2	0.613355	244.556
	MGAT4A	0.555013	196.663			PALLD	0.603074	288.069
	EFHD2	0.554159	280.215			SERPINB1	0.600137	233.784
	IL7	0.54541	223.405			AC006369.1	0.584067	191.328
	PLEKHA5	0.54228	122.376			CCL4	0.583553	256.673
	KDM7A	0.524911	143.295			AC243829.2	0.580398	35.9367
	FGFBP2	0.522946	214.593			TGFBR3	0.579685	254.228
	SYTL2	0.516274	148.384			INPP5F	0.578984	178.032
	PTPRJ	0.511694	170.967			DGKH	0.575299	180.497
	PELI2	0.505694	246.606			SYK	0.567453	288.069
	FOXK2	0.498588	157.154			DOCK5	0.566057	219.009
	PATL2	0.498449	150.428			MAPRE2	0.56374	186.939
	MSN	0.497007	183.765			PYHIN1	0.558919	288.069
	RPTOR	0.493931	135.44			ITGB2	0.558019	221.438
	PDE7A	0.492627	124.455			PECAM1	0.549706	249.57
	ARNTL	0.491287	153.285			PIK3R5	0.54615	170.474
	FAM53B	0.489817	152.322			AC009093.2	0.545115	161.474
	PTPRM	0.484685	84.3438			S100A4	0.542459	269.005
	GBP5	0.480118	142.256			DSTN	0.537413	236.035
	CES1	0.47761	292.886			UBE2F	0.528004	192.07
	RASSF3	0.476016	111.366			SETBP1	0.519399	157.651
	DDX43	0.473937	299.084			CD226	0.516263	143.513
	SLC27A4	0.471063	151.205			HIF1A	0.51194	153.107
	KLF3	0.470228	158.498			TTC38	0.509907	179.326
	CERK	0.468819	175.323			ARID5B	0.509287	207.988
	ADAM10	0.467241	105.826			NR4A2	0.505413	127.047
	CYTH1	0.459512	141.809			CELF2	0.5032	272.801
	TFDP2	0.45696	96.3697			CAMK1D	0.503005	96.795
	EPDR1	0.452762	110.987			RAB8B	0.500772	158.261
	EPB41	0.451725	157.431			CHST11	0.500659	173.505
	RUNX1	0.45102	116.193			TBXAS1	0.499763	243.802
	TSTD1	0.450761	136.095			SDCBP	0.498033	151.897
	CLEC2B	0.441066	172.144			HEG1	0.490563	150.661
	FKBP11	0.438734	142.126			LINC02384	0.488101	149.425
	RAP1B	0.428823	208.896			ARHGAP26	0.48767	114.004
	ATP2B4	0.418919	106.238			FCMR	0.486604	175.272
	SLC15A4	0.415865	109.918			ATXN1	0.484614	213.079
	ERN1	0.414106	99.2388			BACH2	0.480511	51.5466
	GIMAP7	0.413626	134.164			SYNJ2	0.479592	164.82
	GLRX	0.411799	117.219			FCRL3	0.477836	180.915
	HPGD	0.411548	184.473			ADAM10	0.475882	122.06
	PIK3IP1	0.41074	116.978			STAT3	0.475311	141.374
	PRSS23	0.405708	74.7023			THOC1	0.474759	84.4561
	PREX1	0.404239	98.5121			HIVEP3	0.470997	99.4722
	TTC38	0.403608	98.816			FGFBP2	0.469669	227.903
	CRY1	0.403433	73.617			PRKCH	0.469454	261.404
	DOCK5	0.402725	105.061			CD8A	0.467201	155.075
	PIN4	0.396456	78.029			PVT1	0.461471	112.181
	PLEKHF1	0.393706	105.041			AC087854.1	0.460994	132.755
	LPIN2	0.392584	95.136			TMEM181	0.456949	141.474
	BIN2	0.389855	110.824			CADM1	0.455727	81.6736
	TBC1D2B	0.389127	85.295			PTGER4	0.452502	142.007
	MBNL2	0.388835	80.7352			GPD2	0.450455	100.502
	ATXN7L1	0.387847	67.3627			JARID2	0.447357	108.271
	YPEL1	0.379925	78.756			CYTH1	0.446038	149.923
	CHST11	0.379	88.1832			RIN3	0.445583	124.398
	TMEM181	0.375773	83.1656			CBLB	0.444447	136.014
	SASH3	0.374421	90.2738			CX3CR1	0.44264	135.474
	ACSF3	0.374112	138.309			CD38	0.442413	149.753
	AAK1	0.372055	115.091			RGS1	0.44209	156.848
	TTC39C	0.372042	88.218			ITPKB	0.436618	113.617
	B4GALT5	0.365529	71.1661			IL7	0.435809	178.491
	ARHGEF3	0.365118	97.1104			SERPINB9	0.430035	126.382
	LRFN2	0.364782	146.919			RNF19A	0.42965	115.197
	DNAJC5	0.364129	84.1104			EIF4G3	0.429315	109.323
	MAP3K5	0.361499	76.0235			LITAF	0.428884	203.919
	PSMA1	0.360598	42.1447			MEF2C	0.426134	210.258
	IL18RAP	0.360344	179.545			TMEM241	0.425475	112.864
	TMEM263	0.358502	100.985			STAT5B	0.42493	104.112
	GOLM1	0.357975	71.1146			GBP2	0.42043	121.841
	TTC16	0.357414	162.588			PRF1	0.420109	187.922
	CXCR4	0.355882	90.0951			GRAMD1B	0.417309	70.7024
	LINC00298	0.350974	203.318			CARD16	0.414468	111.608
	ZBTB44	0.349935	65.4254			BHLHE40	0.412719	121.116
	RFFL	0.349464	72.0535			ASCL2	0.409722	197.394
	CRIP1	0.348331	98.5569			CCL3	0.408998	133.993
	KIFC3	0.347925	115.054			RIPOR2	0.406549	124.054
	MSC-AS1	0.346423	44.5917			GNAL	0.405248	107.016
	FHAD1	0.343659	187.79			WWC3	0.404945	156.361
	JAZF1	0.341585	56.338			ESYT2	0.403433	74.4959
	CD5	0.33719	229.137			FRY	0.402841	73.601
	HERC1	0.334065	79.531			CLEC2B	0.401935	162.907
	BCL11B	0.333217	62.8373			TTC16	0.398321	218.211
	PRF1	0.333188	102.03			YES1	0.397725	83.7334
	RAP2A	0.332632	74.2387			AL050309.1	0.396748	59.4473
	CPQ	0.329387	40.7535			TBL1XR1	0.396295	111.076
	PPDPF	0.32669	71.0388			BATF	0.395275	116.576
	C5orf56	0.326188	91.1566			YPEL1	0.392548	90.1246
	SLA2	0.325038	49.7481			LBH	0.391955	112.208
	CCDC152	0.324133	185.638			USP24	0.391611	77.3459
	RNF213	0.324014	98.8512			AFF1	0.391	73.6982
	STK10	0.322879	73.2869			GNPTAB	0.39026	88.5872
	SOS1	0.321672	54.7554			TESPA1	0.387754	163.768
	CELF2	0.320382	95.2207			UVRAG	0.387185	97.2039
	GTF3C1	0.319937	74.4335			NCOA7	0.383461	85.756
	FRY	0.317865	38.3066			ATL1	0.382892	160.606
	DAAM1	0.315714	49.7962			RELB	0.382723	67.7856
	GADD45B	0.315301	59.8644			IFNLR1	0.381293	167.96
	CCM2	0.314545	73.6434			AP001977.1	0.379773	49.479
	ITGB2	0.313548	60.7192			ATP1B3	0.379284	85.7247
	PRR5L	0.313522	54.2892			MPHOSPH9	0.378634	87.4645
	PLXND1	0.310447	152.478			ZNF79	0.37617	137.788
	CD6	0.310375	58.2841			CCND2	0.375887	88.9964
	SORL1	0.309835	72.9612			NFAT5	0.375379	75.4549
	SRPK2	0.309053	69.053			LMO4	0.374527	85.1954
	BMPR1A	0.308938	42.118			IKZF3	0.374008	88.1016
	A2M-AS1	0.308904	190.105			RORA	0.371922	100.856
	AL365255.1	0.30886	130.821			PITPNM2	0.37038	167.165
	CCSER2	0.308679	76.8911			MSC-AS1	0.370005	65.3733
	DBP	0.308524	81.9123			FBXO11	0.369658	76.1604
	DPYD	0.307971	60.9884			LYN	0.369641	79.09
	PHF21A	0.30748	52.3983			TXK	0.369128	85.2119
	KLF12	0.307012	69.8005			PLEK	0.36846	122.373
	MAPK1	0.306112	70.0115			MCTP2	0.366315	108.847
	UVRAG	0.304812	53.0173			SATB1	0.366217	148.777
	EPHA4	0.303821	34.5299			GOLM1	0.363245	77.0638
	FBXL20	0.303459	45.0224			AC004687.1	0.360533	75.1946
	TSHZ3	0.302343	114.248			FAM49A	0.359472	79.5182
	TANC2	0.301902	125.301			RAD23B	0.357303	98.5533
	MCU	0.301862	33.3761			CHD7	0.35721	91.0515
	TMEM71	0.300586	54.2484			PIK3AP1	0.356076	68.8484
	USP28	0.299459	56.5144			SYNE2	0.355584	142.449
	THEMIS2	0.299319	124.385			CRY1	0.355136	54.6388
	GZMA	0.298438	84.0912			TFDP2	0.350981	58.0195
	RAB37	0.298346	75.4545			OSBPL3	0.350774	59.3637
	AGTPBP1	0.297828	49.2461			ZEB2	0.349301	136.93
	GNAL	0.297755	95.816			RPL12	0.349229	208.957
	EVA1C	0.296526	40.5401			DGKD	0.349163	84.2259
	GK5	0.295871	48.0571			FAM117A	0.347649	63.413
	IRF1	0.29554	56.3303			ANKRD28	0.347554	62.3822
	RBFOX2	0.295394	63.2182			SRPK2	0.345793	101.256
	FOXO1	0.293807	34.5155			ADGRG5	0.345534	69.0765
	CDC14A	0.292316	43.1629			EDARADD	0.344516	175.004
	CHD7	0.29156	56.2106			COL5A3	0.343189	171.968
	STEAP1B	0.291301	61.7143			TOX	0.342624	72.1008
	CLIC3	0.290675	46.0076			ATXN7L1	0.342384	52.2366
	ZFAND3	0.290261	54.3976			PCSK5	0.339694	186.619
	CUL4A	0.289247	46.6328			PHF21A	0.337122	67.9168
	SH3KBP1	0.289111	65.2633			FOXN2	0.336299	64.3479
	FCHO2	0.289046	60.5589			WWOX	0.33584	21.9528
	NLRP1	0.288517	40.1206			FNIP1	0.328171	79.3519
	TNRC6B	0.288337	77.8454			AGTPBP1	0.325273	66.9469
	CCDC88C	0.288112	59.2144			SPTAN1	0.323403	72.7542
	IQGAP2	0.287896	63.0977			TCF4	0.322064	200.291
	BNC2	0.287566	36.557			CYB561	0.321826	207.772
	ASCL2	0.287549	96.5959			SREBF2	0.321488	55.8176
	SH3BP5	0.287139	49.7145			LINC00944	0.321073	48.434
	HELZ	0.282377	46.8391			PCGF5	0.319693	60.6725
	ADARB2	0.282125	82.0268			FAM53B	0.319188	72.1435
	APPL2	0.28105	44.0153			HIVEP1	0.318697	56.049
	PSTPIP2	0.279552	62.2457			FYN	0.318193	119.101
	BCL9L	0.279297	50.5693			LINC01871	0.31764	121.279
	SSBP3	0.278671	44.1032			FBXO32	0.316217	59.8771
	MED15	0.2786	48.2529			ZFYVE28	0.31538	57.9165
	AGO4	0.277984	36.1494			SLC38A1	0.314068	73.2259
	MIR181A2HG	0.277813	24.5006			ARL15	0.313521	55.4792
	CASP1	0.275821	51.5063			IL18RAP	0.313176	164.299
	TMCC3	0.275151	77.2416			TSTD1	0.313075	74.5678
	C1orf21	0.274555	63.8751			MYLIP	0.312342	74.1475
	PLAC8	0.273604	43.1849			SLC17A5	0.312121	56.4734
	TCF25	0.273587	65.1812			CCND3	0.310852	64.997
	MAP3K3	0.272294	45.684			ADCY9	0.310067	43.471
	LINC00861	0.272202	44.9932			HERPUD2	0.309705	62.2547
	MXD4	0.271697	47.4139			ARL8B	0.308036	58.9849
	ZNF827	0.271339	33.2228			ADD3	0.307623	57.2262
	SYNE2	0.270213	77.7723			SQSTM1	0.306261	69.5879
	XPO4	0.269481	40.856			CA11	0.304308	134.678
	TRBC1	0.26779	87.8824			PSME4	0.303322	54.8646
	RAD23B	0.267674	45.8315			TENT5A	0.303145	72.3654
	CA11	0.266965	91.9388			ARNTL	0.301698	61.4707
	S1PR5	0.266387	50.8933			RORB	0.301137	135.77
	SPG11	0.2649	30.0544			BCL2	0.300143	34.1421
	KAT6A	0.263288	46.413			TGFBR1	0.299698	48.0956
	NUAK1	0.261997	52.7873			EPB41	0.299595	69.198
	TGIF1	0.261872	51.9975			PRDM1	0.299315	57.1014
	ANKH	0.260725	41.0364			P2RY8	0.299076	48.2824
	FGL2	0.260127	95.1594			ID2	0.298554	52.7253
	AC016074.2	0.259007	37.3778			GTF3C1	0.297555	74.6926
	TLE4	0.258692	36.2137			VAV3	0.29722	59.0575
	TSPAN14	0.258089	39.2896			UBE2H	0.296984	54.5173
	MBP	0.25743	95.8546			MT1F	0.296832	105.541
	RBL2	0.256871	37.2289			AFAP1L2	0.296823	192.126
	RFTN1	0.256497	34.9011			ADAT2	0.296755	85.9989
	ABHD3	0.255857	25.3175			UTRN	0.296656	89.7543
	MAF	0.25567	63.2623			KIFC3	0.296605	103.73
	ATF7IP	0.255668	41.7471			TRERF1	0.294735	53.7327
	ARHGAP35	0.255016	33.1736			TTN-AS1	0.294642	131.744
	FGD3	0.254978	36.973			GABPB1	0.293625	24.3766
	AC022146.2	0.253762	30.232			TUT7	0.293433	55.9963
	SETBP1	0.253477	21.7418			THEMIS2	0.293146	136.889
	SLFN12L	0.253061	42.524			NFKBIA	0.292397	58.5332
	TLE5	0.252965	48.9558			AEBP2	0.291007	40.6165
	TENT2	0.251976	31.8275			MYBL1	0.289792	41.916
	ARL15	0.251889	24.2603			LATS2	0.289765	166.987
	GNG2	0.251703	37.2674			RASGEF1B	0.289101	49.6591
	CYB561	0.25156	143.807			ADGRG1	0.288177	65.8928
	DNAJB1	0.251547	46.0689			QKI	0.287871	36.4984
	CORO1B	0.251332	88.0194			SLC22A15	0.287826	66.9216
	CHST12	0.251053	47.8506			TG	0.287751	82.5921
	BICDL1	-0.250709	45.4245			ZFAND3	0.287176	68.1104
	SMDT1	-0.250809	49.0581			FBXO34	0.286204	47.27
	MT-CYB	-0.252227	167.984			IFI16	0.285773	68.486
	PLEKHG1	-0.252784	74.4127			ST6GAL1	0.28509	38.6207
	REL	-0.252894	19.4431			SPATA13	0.284819	62.4956
	ITPKB	-0.254081	34.6567			TNRC6B	0.283624	84.9619
	STK17B	-0.256055	58.1092			NLRP1	0.282749	42.0532
	SACM1L	-0.256393	45.4754			CDC14B	0.281981	58.0317
	GALM	-0.257573	36.1393			NCOA3	0.281931	29.8408
	GZMM	-0.257952	52.2753			PTPRA	0.281654	69.4784
	RPSA	-0.258221	91.7886			NFATC3	0.277846	56.358
	MT-ATP6	-0.258269	229.896			MSI2	0.27782	46.4529
	IL2RB	-0.258965	56.903			MAP3K5	0.27771	53.6385
	TNFRSF9	-0.259216	43.381			ZBTB44	0.277698	48.095
	MORF4L2	-0.260211	55.1091			KIR2DL1	0.277597	52.469
	DENND1B	-0.260813	44.5189			DENND3	0.277591	51.9085
	NFKBIA	-0.260906	0			PIN4	0.27576	42.2924
	MT-ND2	-0.268051	116.611			MIR3142HG	0.275418	96.686
	ITK	-0.27095	41.6692			ADAMTS10	0.274524	100.774
	KLRD1	-0.273597	103.868			RAB7A	0.274244	54.8393
	GPR174	-0.274675	52.1708			ASXL2	0.272662	37.8953
	PRKCH	-0.274812	56.7825			S1PR5	0.272534	57.8393
	CD8A	-0.274981	125.892			MEX3C	0.271101	57.5995
	RALA	-0.275312	47.2574			HIVEP2	0.271092	34.0473
	SESTD1	-0.275511	74.1831			BCR	0.270586	79.8554
	CRYBG1	-0.276795	72.3805			TSPOAP1-AS1	0.269528	38.1502
	ZBTB43	-0.27722	61.8409			UHRF1BP1L	0.267805	39.8787
	RPS19	-0.279773	192.965			TMEM117	0.267436	25.2984
	SNTB1	-0.279914	48.066			DPYD	0.267051	52.8808
	PCAT1	-0.281269	40.9305			CREBRF	0.266148	50.6603
	TRAT1	-0.281327	167.641			PFKP	0.26481	85.9521
	RNF19A	-0.281988	31.5139			GCNT1	0.264759	30.1165
	GAPDH	-0.28243	84.2359			GSAP	0.264652	42.6915
	IL21R	-0.282686	66.8358			ECHDC2	0.263311	69.4144
	AC008014.1	-0.283216	39.765			AC099489.1	0.262641	46.2408
	IFITM1	-0.288318	94.6303			PCED1B	0.262393	46.8532
	CBLB	-0.291774	33.3338			MAPK14	0.261438	36.6928
	MT-ND4L	-0.292382	61.6779			HDGFL3	0.261431	41.439
	CCDC141	-0.293046	82.0665			MAP3K3	0.259594	44.5178
	DYNLT1	-0.294612	60.5207			GCH1	0.258867	43.399
	ERMP1	-0.295362	69.343			RABGAP1L	0.257767	104.682
	AC007384.1	-0.296973	53.8213			TSPAN14	0.256495	43.6109
	GOLIM4	-0.297063	87.1105			LAT2	0.256489	54.5615
	ARPC5L	-0.298385	75.2836			DOCK11	0.25559	37.5238
	RPLP1	-0.299213	138.582			PGAP1	0.255247	99.1693
	MT-ND4	-0.300447	219.051			DYRK1A	0.255218	40.6047
	GPD2	-0.303079	66.9329			PLD1	0.255145	58.9951
	GABPB1	-0.30359	27.8617			OSBPL5	0.253962	38.8877
	SLC16A7	-0.305298	53.7829			TNFRSF9	0.253855	44.3631
	TIGIT	-0.30919	74.4883			ZNF827	0.252155	33.9761
	FASLG	-0.312536	45.1939			AP002336.2	0.251278	46.829
	RRAS2	-0.313412	58.6783			PATL2	0.251183	47.2803
	ABHD2	-0.316627	65.6562			CMC1	0.251087	82.3653
	GGA1	-0.316715	76.1959			RNF213	0.250897	66.0897
	SKAP2	-0.318727	67.8332			LYAR	-0.251253	57.9593
	MT-CO2	-0.318923	299.084			LAPTM5	-0.252382	48.8424
	RPS29	-0.318961	256.184			AC120193.1	-0.253012	94.1305
	CKLF	-0.319889	67.3509			SEPTIN6	-0.253766	54.2776
	A1BG	-0.321486	155.594			PLCXD2	-0.255221	52.5983
	IDS	-0.321897	84.8075			ATP8A1	-0.256112	54.9149
	ATP6AP2	-0.322574	80.3656			ANTXR2	-0.257169	135.042
	RASGEF1B	-0.324861	72.3206			SMAD3	-0.258894	111.825
	EIF3G	-0.328358	92.5095			IER2	-0.259566	39.4187
	TNFSF14	-0.328496	77.2807			TENM1	-0.260322	81.38
	PTMA	-0.331117	197.468			ESD	-0.260895	84.885
	SFMBT2	-0.33179	71.9204			ACTG1	-0.261317	42.8087
	DEC1	-0.331931	68.046			SLC2A4RG	-0.26433	83.4357
	MCUB	-0.332289	81.349			CCL5	-0.265294	234.82
	AC108134.3	-0.333214	194.211			SOD1	-0.265541	56.3183
	CD81	-0.337691	115.495			H2AFZ	-0.265813	53.5325
	RPL39	-0.33791	254.777			NCL	-0.266399	61.9948
	SH2D1A	-0.340747	86.769			MXRA7	-0.267415	60.9485
	ICOS	-0.344755	109.093			IL15	-0.267539	95.4065
	MDFIC	-0.346774	77.167			GAB3	-0.268009	57.4545
	ESYT2	-0.347963	69.3334			CYTH3	-0.269528	126.454
	CD69	-0.348721	9.22611			ITM2B	-0.270183	103.852
	TTN	-0.349834	90.9313			SNX18	-0.271675	83.5821
	GAS5	-0.350688	83.3704			AOAH	-0.2758	102.575
	NFKB1	-0.353314	11.5698			ZBTB38	-0.276011	73.3778
	KIR2DL4	-0.35428	124.494			CD63	-0.27604	92.9656
	YWHAQ	-0.360218	96.9945			ANXA1	-0.276487	78.9687
	AL139383.1	-0.362731	140.772			PDE4B	-0.279683	103.431
	SRGN	-0.364143	181.134			NLRC3	-0.280352	56.169
	FBXO34	-0.365298	76.0469			TRAT1	-0.280704	200.735
	STRBP	-0.374729	111.855			HIP1	-0.283157	53.6909
	TNF	-0.377725	83.7983			STOM	-0.283499	69.0019
	RELL1	-0.389513	133.013			CORO1A	-0.285192	71.8823
	EVI2A	-0.392553	96.5397			CATSPERB	-0.285833	109.089
	SAMSN1	-0.395447	135.942			HLA-C	-0.285837	230.268
	PRKCA	-0.397441	99.8539			CERS6	-0.286785	75.3217
	CXCR3	-0.398555	117.655			NLRC5	-0.287335	71.3316
	VIM	-0.398953	117.541			TNFSF10	-0.287526	76.2384
	GFOD1	-0.399776	80.3787			KRT10	-0.288483	68.6293
	FXYD5	-0.405993	128.494			OAZ1	-0.288998	119.07
	AC120193.1	-0.406328	201.937			RABAC1	-0.290055	73.2652
	NKG7	-0.406455	259.837			DIPK1A	-0.291404	46.3293
	LY6E	-0.409746	102.039			OASL	-0.292107	62.813
	MT-ND5	-0.410183	251.212			HCST	-0.293806	103.059
	KCNQ5	-0.414394	71.9616			ABCB1	-0.294	57.9456
	SCML4	-0.416042	107.527			HDDC2	-0.294225	71.5925
	DUSP2	-0.425015	96.9332			MPP7	-0.295012	65.0227
	RIN3	-0.428641	89.8612			CCL4L2	-0.295461	8.45196
	GNAQ	-0.434516	117.723			RHOH	-0.295662	57.0996
	SLC38A1	-0.436595	123.991			APOBEC3G	-0.295849	92.0755
	MT-CO1	-0.443056	299.084			GPR171	-0.296359	75.4899
	AC078881.1	-0.446978	146.34			NIN	-0.297672	66.1258
	SLFN13	-0.453063	145.18			PTPRM	-0.298129	100.508
	CCL5	-0.455655	299.084			TNFSF14	-0.298423	76.4769
	NCALD	-0.457512	139.025			MCUB	-0.299611	74.238
	LINC00996	-0.461805	174.356			ITM2A	-0.301626	81.8504
	TCF7	-0.461897	171.118			FER	-0.303326	85.929
	CAMK4	-0.469969	120.05			TMSB4X	-0.30396	#NUM!
	KIAA0825	-0.479064	102.891			ITGB1-DT	-0.307799	83.4124
	HLA-DRA	-0.482422	115.901			TRBC2	-0.308056	80.7674
	PTPN22	-0.483363	146.605			CAMK4	-0.308145	43.8702
	IGF2R	-0.487202	72.7992			MX1	-0.310827	82.5659
	APOBEC3G	-0.498286	227.916			TBCD	-0.313332	90.0549
	PIK3R1	-0.502874	188.339			SLC4A4	-0.314698	135.158
	S100A10	-0.503218	221.133			CALR	-0.317172	68.8207
	GCNT1	-0.504724	163.684			AC093010.2	-0.318356	87.2649
	GAS7	-0.504905	160.303			MT-ATP6	-0.31878	#NUM!
	CD63	-0.508008	259.714			SEL1L3	-0.319959	98.7017
	ZEB1	-0.513016	139.572			NUGGC	-0.320154	175.988
	CCL3L1	-0.521301	92.3026			MT-CO1	-0.323361	#NUM!
	ADAM28	-0.526143	258.865			TAF7	-0.323513	97.7509
	SPRY2	-0.544218	274.768			LDHA	-0.325903	90.8045
	NR4A2	-0.549245	159.452			KIR2DL4	-0.327038	108.979
	HLA-DRB1	-0.556569	210.745			AC020916.1	-0.327477	59.0639
	MYO1D	-0.558427	183.503			CLEC2D	-0.329774	104.102
	NEK7	-0.565944	157.525			CRYBG1	-0.330188	115.009
	ZFP36L1	-0.568076	110.137			PDGFD	-0.331571	72.6332
	PLP2	-0.56951	215.774			DNAJC1	-0.333649	76.5128
	PAX8-AS1	-0.573977	299.084			ACTB	-0.333872	95.417
	PAG1	-0.577597	240.101			HMGB2	-0.334602	82.2043
	DRAIC	-0.584534	287.659			PRKN	-0.336332	108.794
	FAM169A	-0.593653	271.864			AL139383.1	-0.339913	149.245
	ARID5B	-0.614674	167.756			LDLRAD4	-0.340768	98.6775
	XCL1	-0.615033	125.246			SH3BGRL3	-0.343677	202.232
	ID2	-0.642487	210.06			PRKCQ-AS1	-0.34394	107.631
	AF165147.1	-0.65629	267.962			HLA-DRB1	-0.345027	91.0934
	LGALS1	-0.686033	215.738			LINC01943	-0.345243	113.728
	IGFBP7	-0.699431	299.084			SEPTIN9	-0.347237	112.673
	INPP4B	-0.713431	299.084			DRAIC	-0.347854	89.4363
	IFITM2	-0.727519	299.084			FYB1	-0.350374	126.212
	NCAM1	-0.728627	270.965			ATP6AP2	-0.350832	105.417
	ISG15	-0.743755	297.984			CD96	-0.353172	98.8918
	BACH2	-0.746138	177.948			GLIPR2	-0.355923	109.798
	CASK	-0.805587	299.084			MX2	-0.357412	122.756
	HOPX	-0.806483	299.084			AC011476.3	-0.357595	151.661
	TRIO	-0.819766	299.084			LY9	-0.358654	138.441
	GOLGA8M	-0.823624	299.084			P2RY10	-0.361054	131.736
	CMC1	-0.868927	299.084			SLC4A7	-0.361528	85.6085
	ATP8B4	-0.914583	299.084			GIMAP7	-0.362126	97.3799
	CRTAM	-0.972852	299.084			CKLF	-0.363424	97.5985
	CCL3	-1.37897	299.084			CD81	-0.363745	147.903
	CD7	-1.44053	299.084			LAG3	-0.364244	129.389
	SH2D1B	-1.44915	299.084			SKIL	-0.367731	106.527
	XCL2	-2.17175	299.084			PDCD4	-0.377944	126.751
	CCL4	-2.63502	299.084			STK17B	-0.377957	141.993
	CCL4L2	-2.71878	299.084			MDFIC	-0.380528	100.813
	KLRC1	-2.99664	299.084			AC022146.2	-0.386049	165.694
						MVB12B	-0.387833	166.052
						MT-ND5	-0.388594	255.225
						ISG15	-0.400595	91.3104
						NEK7	-0.406175	94.4928
						SH2D1A	-0.406735	135.113
						SBF2	-0.408681	115.212
						NCAM1	-0.413831	117.057
						EPSTI1	-0.418047	124.798
						GPR174	-0.418409	139.065
						AC078881.1	-0.419056	155.582
						STK17A	-0.424081	164.947
						TCF7	-0.427062	148.305
						LGALS1	-0.429464	72.4877
						S100A11	-0.430008	140.391
						CXCR3	-0.431425	142.431
						CD44	-0.431618	146.074
						LINC00996	-0.432801	151.57
						PPP1R14B	-0.436526	95.5534
						GGA1	-0.437435	169.953
						MYO3B	-0.440528	175.176
						CRTAM	-0.453435	77.0154
						NIBAN1	-0.45353	130.578
						AC078845.1	-0.453551	210.975
						PDE4D	-0.455572	147.686
						TTC39C	-0.460891	172.711
						ADAM28	-0.462646	219.628
						FAM107B	-0.468517	167.954
						SSBP2	-0.47845	177.78
						PTMS	-0.479536	167.453
						S100A10	-0.481797	231.404
						MT-ND2	-0.481813	288.069
						PCAT1	-0.482653	165.222
						SLF1	-0.485605	166.422
						MT-CYB	-0.491939	288.069
						TIMP1	-0.494412	230.464
						CD52	-0.495979	288.069
						DYNC2H1	-0.497012	274.123
						IFITM2	-0.505642	188.805
						LY6E	-0.506446	176.936
						PITPNC1	-0.508782	253.799
						MYO1D	-0.510137	185.696
						HOPX	-0.520336	232.918
						GNAQ	-0.526445	204.854
						CXCR4	-0.54388	199.766
						AC008014.1	-0.545785	181.58
						GRAP2	-0.572183	233.995
						TRIO	-0.598149	281.198
						APBA2	-0.612375	251.655
						GZMM	-0.616549	288.069
						XCL1	-0.618499	150.439
						KLRC2	-0.618878	288.069
						AUTS2	-0.630793	258.177
						EML4	-0.633377	271.723
						KIAA0825	-0.652365	212.032
						VIM	-0.667412	288.069
						INPP4B	-0.668893	288.069
						PRKCQ	-0.692952	288.069
						JUN	-0.711937	255.045
						GOLGA8M	-0.753049	288.069
						TPRG1	-0.756094	288.069
						AF165147.1	-0.757881	288.069
						KLRC3	-0.832171	288.069
						SAMSN1	-0.837737	288.069
						CLDND1	-0.866706	288.069
						TRAC	-1.02149	288.069
						CD7	-1.03288	288.069
						TC2N	-1.04235	288.069
						CASK	-1.0811	288.069
						THEMIS	-1.20919	288.069
						PDE3B	-1.41424	288.069
						CD3E	-1.93046	288.069
						XCL2	-2.05034	288.069
						IL32	-2.23046	288.069

## Sheet: Fig. S1
Supplementary Figure 1
	DC01				DC02				DC03				DC04				DC05
	Years CD4	CD4	CV		Years CD4	CD4	CV		Years CD4	CD4	CV		Years CD4	CD4	CV		Years CD4	CD4	CV
	0	1138	50		0	526	50		2.86301	1305	199		0	1035	50		0	514	50
	0.613699	1066	50		0.224658	596	50		3.18904	484	199		0.589041	998	50		0.235616	418	50
	0.99726	1005	50		0.282192	1121	50		3.28493	369	199		0.758904	856	50		0.594521	647	50
	2.27397	1053	37		0.421918	826	50		3.4	455	199		1.09315	703	50		1.06027	529	50
	2.76164	1036	37		0.665753	748	50		3.47671	510	199		2.04657	1075	50		1.33699	450	210
	3.31781	1206	37		0.99726	886	50		3.59178	504	199		2.62192	767	50		1.60822	383	50
	3.95069	1025	37		1.05479	927			3.67123	597	19		3.1452	1346	128		1.93151	437	50
	4.41096	1237	37		1.30411	779			3.80822	451	19		3.62466	965	284		2.30137	363	50
	4.87123	1160	37		1.82192	497	50		4.10685	533	19		4.58356	1013	37		2.73699	335	50
	5.4274	1066	37		2.14794		50		4.37808	486	27		5.1726	1138	74		3.12055	384	50
	5.83014	1020	37		3.47123	892	37		5.06849		200						3.43288	338	320
	6.44384	1224	37		4.54521	1190	37		5.23836	680	199						3.73699	322	5580
	6.94794	1103	37		5.21096	1047	50		5.53151		20						3.77808		58
	7.4411	1092	37						5.63014	176	199						4.03014	221	390
	8.11781	1008	37						5.76164	394							4.11781		97
									6.06849	373							4.47123	297	20
									6.33425	440	199						4.87671	387	20
									6.39178	225	199						5.05753	459	50
									6.48767		199						5.47945	488	50
									6.69863	667							5.96164	474	20
									6.93425	662	199						6.48767	401	20
									7.26027	565	199						7.01644	493	20
									7.6	356	199						7.46301	467	20
									8.07397	627	199						7.76164	458	20
									8.42466	571	29						8.64931	208	20
									8.94247	627	199
									9.61918	870	49
									10.7315	638	49
									11.6794	625	54
									11.9589	378	51
									12.6219	548	49
									13.0877	632	49
									13.5808	597	36
									17.3178	523	37
									17.9945	503	45
									18.5452	600	155
	DC06				DC07				DC08				DC09				DC10
	Years CD4	CD4	CV		Years CD4	CD4	CV		Years CD4	CD4	CV		Years CD4	CD4	CV		Years CD4	CD4	CV
	0		200		0	874	50		0	511	50		0	769	50		0	568
	0.293151	33	200		0.30137	913	50		5.63288	607	50		0.493151	1277	50		0.586301	477
	0.536986				0.673973	1066	50		6.53973	690	50		1.08767	879	50		0.79726	543
	0.767123	32	200		1.2	931	50		7.28493	584	50		1.74521	1038	50		0.852055	576
	1.0137				1.68219	1103	40						5	1026	20		1.72329	627
	1.33973				2.55069	921	40						5.58082	1152	35		1.92603	460
	1.97534				3.17808	735	40						6.11781	1049	20		2.57808	841
	2.6274				3.69589	1391	20						6.71233	1416	22		2.93425	409
	3.50137				4.11507	1094	20										3.20274	608
	4.53699				4.44384	836	20										3.62466	558
	10.052		48		5.03836	847	20										4.42192	579
	10.3041	760	40		5.54247	817	20										5.47945	438
	10.8411	740	40		6.03562	743	20										5.47945		200
	11.3178	830	20		6.6274	952	20										5.94521	350	80
	11.6438	730	20		7.22466	1365	20										6.6548	400	50
	12.2795	1600	20		7.68493	1275	77										6.9589	513	50
	12.9315	639	20		8.18356	1662	59										7.43562	483	50
	13.8055	596	20														8.29589	530	130
	14.8411	523	20														9.04384	515	50
	15.8192	457	20														9.40822	594	50
	17.2192	393	20														9.90411	486	50
	19.2822	629	20														10.6356	642	50
	19.9123	407	20														11.1151	516	50
	19.989	526	20														12.6384	555	50
	20.1425	434	20														13.6356	460	50
	20.2219		20														14.652	437	50
	20.4055	480	20														15.663	600	50
	20.7699	428	20														16.6603	524	50
																	17.137	521	50
																	17.6575	620	20
																	18.1562	520	20
																	18.6712	508	20
																	19.1315	586	50
																	19.6137	624	50
																	20.126	663	20
																	20.6301	710	20
																	21.126	619	20
																	21.6849	700	20
																	22.1069	663	20
																	22.5507	446	20
																	23.0849	544	20
																	23.5836	657
																	24.063	639	20
																	24.5973	591	19
																	25.1178	627	19
																	25.6548	640	24
																	26.7836	611	19
	DC11				DC12				DC13				DC14				DC15
	Years CD4	CD4	CV		Years CD4	CD4	CV		Years CD4	CD4	CV		Years CD4	CD4	CV		Years CD4	CD4	CV
	0	363	20		0	913	400		0	1401			0	932	55		0	910	50
	0.421918	506	20		0.30411		50		0.449315	840			0.545206	911	39		0.389041	750	58
	0.668493	464	20		0.715068	1680	50		0.536986	1120			0.619178	883	39		1.02192	1224	50
	1.05479	543	20		2.0274	2274	50		1.02466	920			0.808219	310	39		1.43836		50
	1.49589	766	20		3.08493	1865	50		1.73425	940			1.29589	901	19		2.1863		37
	1.95342	440	20		4.28219	1453	50		2.16986	1128			1.80822	1337	15		2.64657	877	97
	2.12329	422	20		4.92877	1518	50		2.63562	1411			2.32329	1525	92		3.26301	777	37
	2.39178	516	20		5.63288	1415	50		3.50959	1380			2.46575	1262	19		4.82192	805	89
	2.52603	452	20		6.05479	1083	50		3.8548	1126			2.57534	1215	19		6.10685	1010	78
	2.73699	501	20		6.73425	1406	50		4.29863	1240			2.78356	1461	19
	3.07123	637	20						4.67945	1767			4.07397	1645	56
	3.56712	480	20						5.94247	1285	100
	4.12329	481	20						6.2137	755	20
	4.71507	512	396						6.56712	1298	20
	4.7726		20						7.1589	1550
	5.75617	601	20						7.58082	929	20
	6.88767	447	20						7.92603	1333	20
									8.26301	1450	20
									8.87671	2135	20
									9.14794	1345	20
									9.53151	1284	20
									9.86575	1190	20
									10.1836	1097	20
									10.5178	849	20
									10.8055	1168
									11.2	1126	20
									11.8904	1147	54
									12.1781	1392	20
									12.5425	1425	20
									12.8658	1040	20
									13.2137	1106	20
									13.6	669	20
									13.8466	1174	20
									14.326	1052	20
									14.7479	1798	20
									15.189	961	20
									15.6877	1307	20
									16.189	1008	20
									16.5918	1357	20
									17.1836	978	20
									17.6849	1190	20
									17.9945	1440	20
									18.6055	1155	20
									19.6603	1029	20
									20.2356	917	20
									20.7918	1105	20
									21.2904	1138	20
									21.7507	822	20
									22.2658	1103
									22.8027	964
									23.1123	1183
									23.2822	1151
									23.3616	1155
									23.5918	1221
	DC16				DC17				DC18				DC19				DC20
	Years CD4	CD4	CV		Years CD4	CD4	CV		Years CD4	CD4	CV		Years CD4	CD4	CV		Years CD4	CD4	CV
	0	1076	49		0	957	100		0	976			0	495			0	683	50
	0.372603	713	49		0.350685	1037	100		1.46027	1022			0.40274	450			0.290411	773	50
	0.745205	907	39		0.613699	1420	100		4.31507	1030			0.673973	446			0.509589	647	50
	1.09589	1128	39		1.09041	916	20		5.90959	800	49		1.33699	511			0.731507	630	50
	1.32877	664	39		1.34247	958	118		6.95616	700	49		2.50685	465			1.19726	431	50
	1.48219	391	39		2.65205	998	20		6.99452	700	50		3.29863	458			1.96712	609	20
	1.96164	631	39		2.70411	1000	20		7.85753	818	49		4.3726	481			2.55069	504	20
	2.36712	645	39		2.74795	884	20		8.86027	756	49		5.38904		200		2.79178	628	20
	2.55616	555	39		2.93425	456	20		8.93425	766	49		6.02466	619	200		3.11781	615	20
	2.70959	524	39		3.15069	1118	20		9.49315	852	49		6.46301	706	200		3.42466	544	20
	2.96164	430	19		3.43014	989	147		9.96986	839	49		6.9726	623	50		3.76986	471	20
	3.21096	387	19		3.68219	1184	20		10.8959	688	49		7.51507	540			4.06575	655	20
	3.41644	467	19		4.21644	1131	20		11.2493	828	49		8.05205	469	50		4.41096	525	20
	3.65205	665	58		4.44658	1396	20		11.5337	828			8.49589	616	50		4.83288	672	20
	3.91507	710	19		4.7726	988	20		11.8164	870	49		9.38082	710	50
	5.0137	1561	19		5.23562	1266	20		12.2521	754	49		12.0274	853	50
	5.18082	1674	19		5.63562	1047	20		12.8466	675	49		12.4794	672	50
	5.60548	1153	19		5.92329	1037	20		13.9534	738	49		12.9781	579	50
	6.01918	927	19		6.3452	1043	20		14.452	919	49		13.3863	705	50
	6.50685	1220	19		6.63288	933	20		15.0493	768	49		14.0329		50
	7.27397	763	19		6.96712	1465	20		15.9781	811	39		14.3836	717	50
					7.34247	1323	20		16.6657	889	39		14.5945	718	50
					7.72603	1215	20		17.7781	851	19		14.6849	855	50
					8.05479	1209	20		18.5069	913	19		15.0466	490
					8.3452	1183	20		19.0055	727	19		15.2	536	50
					8.67671	1092	20		19.4877	772	19		15.7753	239	50
					8.96438	1170	20		19.9836	859	19		16.1315	632	50
					9.37808	1053	20		20.5014	813	19		16.6657	977	50
					9.87945	1249	20		21.0192	961	19		17.0877	722	50
					10.3918	1027	20		21.5178	1067	19		17.6657	884	52
					10.8767	1037	20		22.0548	754	19		18	855	120
					11.3534	983	20		22.8411	825	19
					11.8712	950	20		23.589	856	19
					12.389	1052	20		24.4904	809	19
					12.8164	1120	20		25.5069	913	19
					13.4027	967	20		26.3123	926	19
					13.8658	811	20		26.7315	924	19
					13.9753		134		27.0329	929	19
					14.4603		99
					14.9781	963
					15.5151	1065	20
					16.0329	954	20
					16.6274	1053	20
					17.6411	1224	20
	DC21				AC01				AC02				AC03				AC04
	Years CD4	CD4	CV		Years CD4	CD4	CV		Years CD4	CD4	CV		Years CD4	CD4	CV		Years CD4	CD4	CV
	0		50		0	939	50		0	1407	50		0	1500	200		0	601	50
	0.438356	490	50		0.336986	961	50		0.191781	1268	50		1.40274	1630	200		0.263014	576	530
	0.750685	860	50		0.589041	924	50		0.457534	1318	50		2.61918	1080	50		0.605479	621	50
	1.16712	770	50		0.958904	642	50		0.747945	1169	50		3.45753	1265			0.958904	435	50
	1.64384	728	50		1.34247	672	65		1.13699	1199	50		3.70959		50		1.24384	717	50
	2.04384	932	50		1.79726	851	119		1.47397	791	40		4.53425	1169	50		1.5452	697	50
	2.50685	748	50		1.98356		50		1.69315	1095	40		5.64658	984	50		1.80548	644	50
	2.88767	674	50		2.71507	795	40		2.04931	915	106		6.18356	1238	50		2.23836	622	50
	3.33973	1028	50		3.33425	797	40		2.3589	1154	66		6.60822	708	50		2.78082		50
	3.77808	834	50		3.65753	881	99		2.63014	1071	40		8.16986	1077	40		3.32877	487	50
	4.38904	952	50		3.94794	713	40		2.9726	1148	48		8.75343		40		3.83014	526	50
	4.8137	978	50		4.29315	749	40		3.23014	1102	40		8.85206	828	40		4.21644	512	50
	5.42192	862	50		4.74521	681	40		3.62192	1245	188		9.02466	515	40		4.6	655	50
	6.55342	990	24		5.01918	716	32		4.17808	925	136		9.51233		40		4.86849	451	50
	7.09863	971	24		5.70959	642	41		4.80274	1103	72		10.0027	910	40		5.02192	426	25
	8.74795	900	24		6.09315	640	20		5.52329	1026	206		10.5397	935	40		5.25206	401	25
	10.6658	1140	19		6.4137	598	37		5.69589	886	52		11.0959	1161	40		5.44384	481	33
	11.9452	1170	49		6.79726	547	20		6.14247	954	20		11.5315	1064	40		5.59726		25
	12.4822	1280	49		7.30411	545	92		6.5589	728	120		12.0657	868	20		5.71233	388	25
	12.6795	1280	49		7.64931	613	142		7.02192	1094	488		12.6192	110	20		5.95616	573
	13.0575	1140	49		8.05205	432	34		7.98356	1075	50		13.1781	1010	20		6.17534	509	29
	14.0548	980	49		8.46575	434	119						13.7014	1020	20		6.42466	607	62
	15.8192	890	49		8.89589	518	219						14.0959	1130	47		6.71233	487	41
	16.3753	870	49		9.4137	522	85						14.3863	1010	20		6.98356	472	88
	16.874	750	49		9.93151	483	20						14.7863	1240	20		7.11781	576	48
													15.0548	1210	20		7.49041	438	47
													17.6329	190	20		7.76164	421	40
													17.9616	640	20		8.24384	454	71
													18.5863	680	20
													19.1781	710	20
													19.6	850	20
													20.1397	860	20
													20.7397	650	20
	AC05				AC06				AC07				AC08				AC09
	Years CD4	CD4	CV		Years CD4	CD4	CV		Years CD4	CD4	CV		Years CD4	CD4	CV		Years CD4	CD4	CV
	0	891	200		0	1086			0	1153	50		0	1325	50		0	1054
	0.252055	1041	200		0.219178	990			0.821918	1123	50		0.778082	1742	50		0.920548	1083
	1.26575	521	200		0.986301	1347			1.68493	1043	50		3.02192	1234	50		1.93699	828
	1.74521	990	200		1.5452	1812			2.10685	952	50		4.30685	1307	50		15.7315	740	2027
	2.97534	958	119		2.23288	1460			3.95343	850	50		4.84931	1354	50		20.6164	536	50
	3.99178	521	50		2.95343	1448			4.95069	800	50		5.44384	1220	50		21.7671	639	50
	5.21644	523	404		3.66575	1531	1100		5.69863	819	50		6.33973	1440	50		22.7315	572	50
	5.79452	517	162		4.81644	1520	49		6.21096	823	50		6.99178	1251	50		23.2493	676	41
	6.79178	534	50		5.20822	1957	260		6.29863	880	50		8.60274	1081	50		23.7233	689	41
	7.36438	555	50		5.24657	1957	50		6.9589	880	50		16.989	1071	37		24.2986	784	52
	7.8411	685	40		5.77808	1573	49		7.00274	867	50						24.8164	782	51
	8.55617	480	40		5.81096	1573	50		7.36164		50						25.1041	534	37
	9.15342	585	46		6.26301	1887	49		7.43836	880	50						25.3534	841	37
	9.5726	429	40		6.29589	2019	50		9.01096	812	50						26.8301	888	37
	10.0712	468	44		7.12603	1227	49		9.62466	942	50						27.4247	689	37
	10.474	546	40		7.5863	1414	49		10.2055	539	50
	11.1452	482	40		8.13973	935	49		10.6986	515	50
	11.6438	644	40		8.67671	1040	49		11.1589	512	50
	12.1425	508	978		9.17534	1012	54		11.4137	633	50
	12.6411	658	1487		9.68219	1028	49		12.1562	764	50
	13.1397	379	618		10.2219	822	49		13.1918	728	37
	13.3315	604	582		10.7205	824	49		14.2082	754	37
	14.1836	363	2024		11.1315	776	49		15.5123	821	37
	14.6192	385	1950		11.5863	672	49		16.8164	669	37
	15.137	445	1950		12.1479	737	49		17.1808	714	37
	15.5973	401	3160		12.6794	857	49		17.6411	789	37
	16.0466	490	7940		13.1452	852	49		18.8301	804	37
	16.5507	401	3330		13.663	691	39
	17.1315	422	25		14.1151	853	39
	17.611	562	20		14.6192	726	39
	18.4849	509	20		15.1589	674	39
					15.6959	886	19
					16.2137	1075	19
					16.6877	1208	19
					17.1918	817	19
					17.7205	592	43
					18.1123		54
					18.5726	568	71
					19.0904	434	48
					19.1151	782	54
					19.6082	620	90
					20.1452	578	56
					20.663	571	19
					21.1616	471	19
					21.6794	588	120
					22.1589	413	27
					22.5616	678	75
					23.463	608	19
					23.9644	570	19
					24.4904	680	19
					25.0712	850	19
					25.5726	500	19
	AC10				AC11				AC12				AC13
	Years CD4	CD4	CV		Years CD4	CD4	CV		Years CD4	CD4	CV		Years CD4	CD4	CV
	0	444	50		0	1037			0	1683	500		0	417	20
	0.30411	494	50		0.465753	917			1.06027	2682	50		0.271233	371	20
	0.594521	455	50		1.07397	1153			1.4	2491	50		0.586301	321	20
	0.624657	494	50		1.57808	818			1.70685	1701	186		0.772603	334	107
	1.05753	468	50		2.13151	1207			2.06575	2000	122		1.1726	433	20
	1.56986	370	50		2.64657	829			2.39726	2365	50		1.3452	435	126
	1.79452	480	50		3.08493	988			2.73699	1999	50		9.1863	162
	2.56164	555	50		3.65753	770			3.06301	2045	56		9.32603	232	44
	2.83836	326	50		4.14794	726			3.4137	1734	50
	3.12877	366	50		4.60822	748			3.79178	2629	50
	3.60548	394	50		7.10137	756	50		4.11781	2350	50
	4.00274	381	50		7.97808	730	50		4.48767	1976	50
	4.98904	309	50		8.96164	932	50		4.8274	2298	279
					9.57534	877	87		5.19726	2023	54
					10.0877	654	60		5.51781	1731	50
					10.7068	822	50		5.88767	1438	86
					11.3206	627	50		6.20822	1600	56
					11.7178	650	50		6.6548	1711	50
					12.663	840	94		7.09589	1336	112
					13.2959	981	50		7.74247	1554	58
					14.1151	711	1988		8.2411	1573	50
					14.8055	1221	109		8.89863	1401	348
					15.4384	781	50		9.33425	1697	75
					16.1288	975			9.90959	1506	50
					17.011	716	50		10.4329	2013	50
					17.6438	738	50		11.0274	1730	50
					18.4685	459	37
					18.6411	558
					19.4137	670	37
					20.5644	677	37

## Sheet: Fig. S3
Supplementary Figure 3
	A
	%CD158b+ Freq. of CD56dimCD16high NK cells						%CXCR3+ Freq. of CD56dimCD16high NK cells						%KLRG1+ Freq. of CD56dimCD16high NK cells						%NKG2A+ Freq. of CD56dimCD16high NK cells						%NKG2D+ Freq. of CD56dimCD16high NK cells						%NKp30+ Freq. of CD56dimCD16high NK cells
	HD	DC	AC	ART	VIR		HD	DC	AC	ART	VIR		HD	DC	AC	ART	VIR		HD	DC	AC	ART	VIR		HD	DC	AC	ART	VIR		HD	DC	AC	ART	VIR
	59.8	30.9	62.4	89.6	62.6		62.9	41.3	83.5	69.2	81.2		3.35	72.2	8.11	15	25.3		20.1	46.8	19.1	11.3	30		56.6	77.9	60.3	16.9	64.1		20.3	19.6	21.8	3.4	15.8
	27.8	9.52	20.1	51.2	67.3		83.4	53.9	87.8	56.6	40.4		8.92	35	57.4	50	13.3		43.2	14.4	39.4	12.7	12.6		85.2	79.4	81.1	81.8	46.3		35.3	7.53	60.9	6.99	19.2
	32.6	32.3	35.6	81	60.8		55	49.7	21.3	15.7	29		21.8	51.9	11.7	15.6	22.5		43	15.4	47.6	14.8	57.3		79.6	78	57.5	89.6	22.6		21.5	37.4	13.1	9.32	11
	30.4	25.7	31.1	39.6	60.4		29.7	49.3	31.5	41.5	31.6		4.61	3.34	14.3	14	25.8		31	51.6	28.8	63.5	42.5		82.2	73.1	75.7	85.4	17.6		14	12.4	31.1	8.48	17.8
	22	44.7	22.3	29	79.7		28.6	28.5	27.8	42.5	34.8		30.7	18.9	21.7	63.1	11.3		56.8	35.7	64.6	8.01	6.7		70	83.3	72.9	75.8	45.2		30.3	5.61	14.2	6.93	9.9
	48.8	26.9	29.1	71.8	68.8		34	48.6	48.8	52.4	25		32.9	5.65	18.9	47.1	44.7		13.6	12.6	58.5	4.81	44.7		81.8	79.2	79.3	85.5	34.4		28.2	7.79	16.1	18	17.8
	33.1	61.2	46.7	66.8	66.1		41.6	34.9	31.1	43.5	30.1		36.5	31.9	32.2	47.7	60		58.2	14.6	43	40.6	54.4		69.6	69.5	65.1	83.7	20.9		44.8	11.6	21.8	29.4	26.7
	23.6	42.2	12.3	68.9	67.9		51.6	49.4	38.1	70.1	50.1		14.8	39.4	12.2	59.4	58.3		52	15	68	4.11	22.9		79	75.5	64.3	90.1	44.4		16.1	6.2	25.2	4.2	9
	26	38.9	37.2	57.3	63.4		66.1	15.2	48.1	41	49.2		24.5	12.1	15.2	28.1	53.3		42.5	26.4	14.1	23.5	43.1		25.5	83.5	76.8	46.6	42.7		17.6	24.8	11.2	9.18	11.4
	35.4	27.5	31.9	88.8	61		49.9	40.7	53.6	67.2	37.4		23.5	18.4	24.9	21.1	67.2		25.1	19.3	59	17.3	56.8		30.2	91.3	75.8	76.2	32		19.2	12.3	15.6	6.72	13.6
	35.7	37.9	19.7	76.1	75.8		57.9	42.1	39.8	55	49.9		41.9	16.3	16.7	63.6	70.2		44.4	8.89	54.4	37.5	31.1		17.9	77.5	75	76.7	83		2.82	7.21	20.9	11	10.5
	36	37.2	32.7	72.1	38.1		45.1	39.6	38	42.4	49.7		37.8	13.7	34	55.3	60.5		33.8	46.1	47.6	11.2	35.1		36.5	74.6	61.4	86.1	82.8		32.4	18.1	17.9	9.35	5.49
	16.7	54	82.3	37.5	34		54.3	71.2	52.5	45.8	59.6		44.5	30.2	30.8	37.5	55.4		59.3	25.4	8.87	38.2	10.5		20.5	78.9	74.7	61	79.6		21.6	6	11.4	13.7	8.18
	22.5	36.1		69.9	64.3		53.5	62.4		57.7	63.1		14.9	16.5		26.3	19.1		66	46		16.4	21		24.9	74.5		57.2	77.4		20.2	8.62		1.65	16.1
	38.2	41.5		82.3	72.2		42.1	43.2		59.4	20.2		32.9	18.1		11.7	49.7		21.9	65.5		20.1	7.82		38.8	56.1		62.6	65.7		49.2	23.4		14.6	7.38
	78.6	71.5		26.3	39.9		61.5	49.2		45.5	51.1		9.08	15.6		7.89	20.8		10.9	28.9		17.3	33.1		64.8	65.4		68.1	85.3		18.6	17.7		26.6	11
	73.6	36.9		17.6	48.2		55.7	33.3		41.5	48.9		8.31	18.5		18	70.3		39.9	35.1		61	30.9		65	60.9		79	87.3		11	32.8		10.5	7.54
	75.1	23		39.5			51.2	38.7		63.2			8.33	22.4		71.9			23.6	47.8		18.8			68.3	46.7		90.9			14.4	21.3		4.92
	42.8	32.6		26.9			41.5	41.1		54.7			17	23.2		57.7			52.4	45		13.8			92.3	50.4		83			18.4	30.6		6.08
	74.7	42.5		35.6			49.9	49		43.2			4.1	32.9		23.5			41.6	19.8		39.8			76.4	79.2		84.3			17	24.2		10.2
	75.3	30.7		66.3			59.2	37.7		24.1			15.3	60.4		57.5			65.5	34.9		17.9			86.3	79.9		80.5			7.62	17.3		7.01
	74.6			37.7			83.6			63			23.4			44.6			24.6			25.5			83.8			80.9			31.6			8.7
	70.6			49.3			81.9			34.8			10.3			40			45.1			12.7			76.7			87.4			26.3			10.3
	29.8			33.2			77.2			41.1			55.4			64.4			19			19.2			86.7			90.6			7.83			9.91
	%NKG2C+ Freq. of CD56dimCD16high NK cells						%CD57+ Freq. of CD56dimCD16high NK cells						%NKG2C+CD57+ Freq. of CD56dimCD16high NK cells
	HD	DC	AC	ART	VIR		HD	DC	AC	ART	VIR		HD	DC	AC	ART	VIR
	3.48	2.33	38.9	23.2	18		40.2	28	20.1	74	65.5		0.13	1.7	7.15	25.3	6.79
	3.56	18.4	1.23	0	16.7		26.8	85.5	10.4	39	62.3		1.05	21.4	0.423	0.0544	11.6
	6.37	1.47	30.1	81.9	13.2		42.6	19.2	34	70.1	33.9		2.16	0.267	4.37	60.2	5.59
	1.61	13.8	4.36	1.67	13.7		32.2	42.8	6.99	20.1	24.5		0.179	7.18	1.13	0.264	3.35
	0.89	33.8	12.8	60.4	27.4		13.4	71.5	22.5	76.9	62.1		0.0962	30.2	4.37	54.7	13.7
	0.334	20.1	9.59	32.7	27.2		59.8	70.8	20.7	49.2	14.4		0.0835	28.5	6.24	17.6	2.55
	14.3	21.1	4.29	9.68	12		30.8	34.2	48.1	35.8	45.2		8.47	15.4	2.18	6.02	4.35
	1.99	51.9	7.49	56.7	20.4		56.5	69.9	62.6	43.5	28.9		3.35	45.7	5.96	29.9	9.36
	1.71	32.4	57.9	1.22	19.9		65.1	40.1	78	16.5	32.9		2.69	11	43.2	0.065	8.54
	1.25	18.6	2.01	43.3	18.8		27.4	21.6	56.8	66.6	41.1		0.865	6.67	1.66	43.1	5.99
	0.864	16.9	19.3	5.26	11.1		45.1	56.6	50	25.4	35.7		0.133	10.4	12.5	1.03	1.28
	1.62	22.4	3.83	17	0.255		30.2	38	53.1	18	53.7		0.18	13	2.13	0.916	0.105
	1.79	45.3	69.3	4.19	83.1		28.9	64.4	76.7	41.2	78.8		0.195	40.5	53.6	0.724	74.8
	1.25	10.2		68.3	69.8		24.1	45.9		83	64.9		0.125	12.4		71.9	60.2
	0.445	6.38		12	51.5		31.2	70		50	70.7		0.109	8.51		6.81	39.3
	0.979	53.2		4.1	22.1		63.7	54.6		42	36.4		0.341	46.1		1.94	13.1
	1.25	15.2		7.72	0.0939		54.8	47.2		36.6	47.9		5.94	15.4		5.82	0.0829
	0.761	11.1		28.7			41.9	35.1		43.3			0.296	6.17		12.2
	0.798	15.9		55.3			41.2	49.8		82.1			0.266	14.3		51.8
	2.43	6.72		14.3			62.7	51.1		26			2.21	2.72		7.83
	0.306	3.04		39.2			46.3	11.5		54.3			0.115	0.741		34.7
	1.55			50.6			21			41.5			0.25			36.9
	3.11			54.1			26.4			23.3			0.177			15.6
	0.77			9.34			43.8			3.43			0.233			1.58
	B
	%CD158b+ Freq. of CD56bright NK cells						%CXCR3+ Freq. of CD56bright NK cells						%KLRG1+ Freq. of CD56bright NK cells						%NKG2A+ Freq. of CD56bright NK cells						%NKG2D+ Freq. of CD56bright NK cells						%NKp30+ Freq. of CD56bright NK cells
	HD	DC	AC	ART	VIR		HD	DC	AC	ART	VIR		HD	DC	AC	ART	VIR		HD	DC	AC	ART	VIR		HD	DC	AC	ART	VIR		HD	DC	AC	ART	VIR
	31.2	3.8	6.02	33.3	18.3		53.3	82.1	83.8	66.7	9.86		1.05	1.77	14.8	2.02	0		84	88.1	81	89.4	80.3		68.5	88.1	86.6	88.4	56.3		7.35	5.96	23.6	5.05	8.45
	2.58	3.34	2.36	44.6	32.8		88.6	75.8	14.2	86.6	38		2.21	0.836	2.67	41.9	0		79.4	86.9	87.2	84.9	97.2		83.1	82.2	85.4	73.1	83.2		10.7	17.5	9.76	12.4	4.26
	4.74	4.51	1.26	16.2	23.8		76	38.5	34.3	86.4	63.1		1.47	4.86	1.06	34.3	0.595		86.3	52.4	92.6	89.4	92.3		85.1	82.6	72.8	82.3	63.7		16.2	13.2	13.4	18.7	4.76
	1.88	1.18	4.38	51.4	34		68.7	69.8	62.9	79.8	20.6		1.25	0.296	1.01	9.17	6.19		85.6	65.4	92.4	97.2	89.2		88.9	89.1	78.3	85.3	74.7		10.6	5.92	11.6	6.42	6.19
	1.75	3.91	3.75	4.03	41.7		91.7	74	79.4	94.4	47.8		0.655	3.63	1.2	50.7	3.48		91.7	76	92	90	93		82.5	81.6	74.9	91.6	89.6		9.39	8.66	8.75	17.5	7.83
	1.13	7.92	6.19	53.9	41.6		81	59.7	62.8	80.4	62.7		0	3.27	0.625	48.5	3.35		70.1	69.3	96.3	64.7	90.9		83.2	87.8	85	80.9	76.1		6.12	11.8	20.4	31.4	17.2
	3.04	3.85	4.18	58.3	55.9		57.8	84.6	83.7	82.7	58.8		1.74	3.01	1.84	46.5	14.7		85.7	71.5	78.8	90.5	88.2		86.1	77.1	86.7	85.7	100		10.4	4.01	7.37	11.8	14.7
	2.18	2.57	1.32	61.1	13.4		90.6	81.7	85.2	84.4	49.1		2	1.54	0.722	47.2	8.8		91.3	75	93.5	78.4	94.4		80.2	87.7	93.4	84.8	61.1		7.26	12.5	11.2	9.4	0.463
	1.19	2.09	6.42	56.7	43.1		81.6	89.4	89.4	59.7	67.7		1.93	0.175	1.13	25.9	40.7		91.3	91.3	96	78.6	92.2		86.5	88.3	80.8	80.4	84.2		8.74	8.9	27.2	11.6	7.64
	1.18	1.56	4.5	49.3	3.79		78.1	79.9	85	81.3	90		0.888	1.38	1.5	17.3	1.97		79.9	86.6	80.5	83.3	85		81.4	85.2	72	94	88		5.33	5.52	22	19.3	3.34
	0.986	3.32	3.03	45.2	3.69		90.7	64.2	56.8	61.4	84.3		0.423	1.48	2.27	33.5	5.61		90.8	94.8	89.4	91.1	89.3		87.9	87.5	82.6	65.7	61.9		3.94	37.6	17.4	8.19	22.1
	2.46	1.6	4.92	51.1	1.23		65.6	82.7	91.5	66.1	80.4		0.351	1.07	0.82	43.8	2.27		86.7	87.7	94.6	88.2	95.7		86.7	89.9	78.7	79	65.5		11.2	7.73	14.8	9.93	16.6
	1.14	0.621	2.04	1.72	7.04		89.3	74.5	82.1	94	73.3		0.229	0.621	0.907	13.8	10.7		92.1	79.5	65.8	90.5	81.1		89.2	81.4	67.1	91.4	58.1		7.47	9.32	6.58	37.9	24.4
	2.73	2.91		48.9	2.79		79.2	80.6		82.8	77.9		0.82	0.971		18.9	1.06		97	80.6		93.9	95.6		78.4	83.5		81.7	92.4		8.47	7.77		9.44	6.72
	2.6	1.6		52.1	1.34		79.5	80.4		90.4	92.2		0.959	2		3.5	1.79		78.2	92		90.4	68.7		82.6	92		84.7	98		12.3	18.4		7.29	7.16
	55.1	1.03		0.36			74.9	52.1		91			5.7	1.03		3.24			71.5	91.2		64.7			85.6	84		86			6.84	26.3		6.12
	56.5	1.97		0.949			81.9	75.9		84.3			2.11	1.75		0.949			90.7	90.1		95.5			87.8	90.1		73.2			12.2	12.1		6.64
	53.4	0.509		1.13			77.7	28.2		91.6			1.55	0.509		1.8			84.5	91.3		82.5			83.4	74.6		68.6			10.9	12.7		3.69
	0	4.55		3.11			76.9	60.6		89.1			2.56	3.03		2.65			84.6	88.4		89.2			69.2	81.3		60.5			12.8	32.8		21.1
	44.7	3.51		0.899			87.9	88.6		88.1			2.27	4.32		1.26			92.4	75.1		93.9			92.4	86.2		47.1			27.3	30.5		1.62
	49.5	3.06		30.6			83.4	69.4		82.9			0	5.09		3			92.7	79.3		55.1			91.9	80.3		87.1			8.01	10.7		15.2
	50.2			1.83			87.1			91.6			0.877			1.58			84.4			91.9			81.1			88.4			9.65			3.78
	48.7			1.46			84			87.3			0.667			4.17			88.7			84.5			67.3			92.3			4.67			2.71
	3.48			1.67			90.3			89			5.91			2.59			80.6			82.5			86.5			78.4			6.21			5.94
	%NKG2C+ Freq. of CD56bright NK cells						%CD57+ Freq. of CD56bright NK cells						%NKG2C+CD57+ Freq. of CD56bright NK cells
	HD	DC	AC	ART	VIR		HD	DC	AC	ART	VIR		HD	DC	AC	ART	VIR
	4.46	6.21	5.56	41.4	23.9		6.56	3.55	1.39	0.505	1.41		0	2.03	0	0.505	1.41
	12	2.23	2.88	0	76.8		10.9	2.23	0.308	0	0		5.71	0.279	0	0	0.426
	1.63	2.78	2.76	13.1	48.2		0.817	0.347	1.27	1.01	0		0.163	0	0	1.01	0
	3.76	4.73	8.31	6.42	84.5		0.626	0	0.252	0	0.515		0	0	0	0	0
	1.09	2.23	3.98	6.72	87.8		0	1.12	0	0.384	0		0	0.838	0	0.192	0
	1.13	5.71	6.88	14.7	17.7		0	5.06	0	1.47	1.91		0	2.86	0	1.47	1.44
	3.48	2.84	6.19	6.53	85.3		0.87	1.17	1.77	0	0		0.87	0.334	0	0	0
	5.08	8.05	1.84	16.7	31.5		0.363	0.685	0.369	0.376	0.463		0	0	0.123	0.376	0
	1.78	5.41	2.25	3.02	9.69		0.444	0.175	1.15	0.252	0.682		0.148	0.175	0	0	0
	0.592	11.1	18.5	12	0.455		0.296	0.276	4.53	2	0		0	0.184	3.4	2	0
	0.986	8.49	5	2.67	16.2		0	0	0.5	0	0.16		0.141	0.369	0	0	0
	0.351	18.7	9.09	1.87	10.2		0.351	0.267	2.27	0	0.0944		0	0.267	0.758	0	0
	1.75	4.97	8.85	4.31	3.7		0	0.621	1.31	0	0.37		0	0	0.328	0	0.37
	1.64	8.74		3.89	3.46		0.546	0.971		1.11	0.288		0	0		0.556	0.0961
	1.92	6.8		5.17	0		0.137	0.8		0	0.224		0	0.4		0	0
	3.42	3.61		0.719			0.38	1.03		0.719			0	1.03		0
	0	5.04		1.76			0	0.219		0			0	0.658		0
	1.55	8.14		3.5			0.518	0.254		0			0.518	0		0.0945
	0	3.03		3.47			0	0		0.183			0	0		0
	5.3	8.38		7.01			0	0.541		0			0	0.27		0
	1.24	9.85		22.8			0.113	0.679		10.1			0	0.509		11.3
	2.41			6.52			0.658			0			0			0.0831
	2			10.2			0			0.22			0			0.0732
	2.12			6.09			0.455			0.609			0			0.304

## Sheet: Fig. S5
Supplementary Figure 5
	A
			HD														DC														AC											ART
	Freq. of IFNg+ in CD56dimCD16high	NK	0.156	0.555	3.9	2.5	2.45	1.39	1.61	2.4	1.77	0.538	3.17	1.28	1.9	5.46	0.596	0.466	6.36	1.76	1.89	2.76	7.06	2.72	0.983	3.09	3.18	2.83	1.55	0.445	2.23	0.335	0.98	6.34	3.53	4.73	1	0.998	0.584	1.26	2.14	2.56	0.274	0.146	0.264	0.459	0.691	2	1.46
		K562	0.822	4.58	3.73	2.01	1.15	3.23	1.61	3.47	5.11	2.05	4.47	5.03	3.94	1.52	1.41	1.47	5.26	3.13	3.26	2.6	6.05	3.09	5.23	3.17	6.46	1.07	1.04	2.27	3.51	9.23	17.3	6.82	6.7	3.26	0.812	1.32	11.7	1.24	3.93	0.516	0.372	0.671	0.327	6.29	2.07	7.01	3.92
		K562+IL-15	0.822	4.58	3.73	2.01	1.15	3.23	1.61	3.47	5.11	2.05	4.47	5.03	3.94	1.52	2.24	4.36	5.65	9.28	5.74	3.1	8.45	14.2	8.87	7.73	2.19	2.94	7.64	11.7	7.98	19	18.9	13.1	17.9	6.31	5.15	3.04	29.2	4.7	4.74	3.14	1.31	2.78	1.9	26.7	6.23	25.2	8.54
			HD														DC														AC											ART
	Freq. of CD107a+ in CD56dimCD16high	NK	0.53	0.893	1.14	0.705	1.8	0.933	0.897	3.89	2.97	1.22	5.38	1.06	1.39	1.25	2.16	1.66	1.37	2.46	4.92	1.07	1.98	2.61	2.03	2.56	1.77	0.988	2.03	1.53	4.75	1.73	12.7	2.11	2.58	1.69	0.956	1.45	1.25	1.37	0.388	2.46	0.69	1.82	1.59	2.27	1.57	1.88	2.57
		K562	14.9	25.1	25.8	15.1	14.4	23.3	13.5	30.5	19.3	21.7	17.5	18.4	15	19	15.8	6.63	5.03	14.6	19.8	4.55	6.05	22.9	26.9	14.8	19.5	5.16	13.3	29.8	22.5	29.1	45.1	21.9	23.7	9.11	14.1	13.3	27.4	20.5	14.3	13.5	7.65	12.5	11	42.9	20.9	32.2	38.5
		K562+IL-15	19.8	29.8	36	25	22.9	34.5	17.5	38.7	28.3	28.4	30.3	27.2	24.2	29.9	20.9	9.49	6.01	23.9	27	6.27	28.3	36.9	8.11	21.9	6.34	18.6	21.4	40.9	30.4	33.6	48.4	31	30.4	13.1	16.4	19.7	38.1	29.4	15	20.2	10.5	18.2	16.4	52.6	26.9	39	49.1
			HD														DC														AC											ART
	Freq. of IFNg+CD107a+ in CD56dimCD16high	NK	0.0312	0.0241	0.105	0.0571	0	0.0246	0.125	0.166	0.219	0.0458	0.418	0.0347	0.129	0.156	0.17	0.0881	0.112	0.103	0.164	0.147	0.282	0.218	0.0615	0.151	0	0.0452	0.0653	0.0494	0.559	0.112	0.98	0.302	0.112	0.208	0	0.0204	0	0.0271	0	0.181	0.0284	0	0.022	0.0638	0.0722	0.0313	0.126
		K562	0.557	2.93	2.7	0.773	0.477	2.08	0.745	2.73	2.8	1.21	2.27	1.75	2.18	0.634	0.847	0.635	0.466	1.57	1.97	0.344	1.17	1.73	3.65	0.651	3.78	0.262	0.292	2.03	3.16	7.39	13.5	3.69	4.41	1.09	0.342	0.52	8.48	0.602	2.14	0.226	0.186	0.251	0.191	5.83	1.72	5.23	3.64
		K562+IL-15	1.15	7.82	9.87	4.03	3.74	9.19	1.06	8.04	6.26	2.12	6.22	4.78	5.3	5.99	1.86	1.74	0.572	6.24	4.19	0.768	6.34	10.7	1.7	5.94	0.922	1.62	4.33	10.4	5.32	13.8	15.8	7.75	12.2	3.52	3.01	2.19	19.5	3.32	2.43	2.05	0.963	1.27	1.32	24.2	4.55	18.3	8.07
	B
			HD														DC														AC											ART
	Freq. of IFNg+ in CD56bright	NK	0	0.356	0.368	0.262	0	0.169	0	0.145	0	0.313	0.752	0	0.787	0	0.805	1.1	0.311	0.362	0.166	0	0	0	0	0	0.769	0.398	0	0	0.632	8.04	0.909	0	9.58	0.733	0.476	0	0.962	0.181	0	0	0	0	0	0.405	1.01	0.235	0.422
		K562	3.8	8.21	4.22	2.26	3.97	10	1.98	3.31	4.14	5.8	4.71	6.2	7.79	2.69	2.84	1.57	4.01	2.57	4.71	2.4	2.17	6.72	1.89	2.99	12.8	15	2.69	9.28	1.18	48.8	5.56	1.98	38.1	8.39	16.3	2.21	9.28	5.67	10	2.19	1.82	1.37	1.28	21.9	7.77	5.84	9.62
		K562+IL-15	4.64	19.6	10	5.59	19.4	15.8	3.26	6.72	11.6	7.01	15.9	9.78	10.8	15.5	5.38	2.97	6.37	9.1	8.49	6.39	21.1	4.56	4.21	21	29.9	7.13	5.48	20.5	4.77	62.8	15.2	5	61.7	17.4	26.4	11.6	16.5	11.2	7.14	10.5	7.01	4.66	5.13	48.5	20.2	13.5	17
			HD														DC														AC											ART
	Freq. of CD107a+ in CD56bright	NK	1.85	5.52	0.737	1.31	0.719	11.3	2.14	2.75	8.41	7.81	13.5	1.84	5.51	3.78	10.2	1.1	5.9	4.78	3.41	5.56	0	1.33	2.27	0.862	1.54	1.99	1.52	8.3	2.53	7.66	3.64	1.61	6.39	2.44	2.38	3.86	0.962	3.81	0	7.91	2.24	4.17	4.85	12.6	7.83	9.62	13.9
		K562	18.1	52.9	32.9	23	29.1	42.2	21.3	33.7	37.8	43	32.5	38	33.4	37	33.5	29.3	45.2	26.8	28.9	49.1	17.4	51.5	33.3	22.7	50.8	52.3	26.7	64.4	23.6	74.6	29.2	16.8	71.5	49	42.9	53.6	34	45.2	45	48.4	31.5	25.3	35	83.1	56.7	60.4	53.6
		K562+IL-15	27.2	66.1	48.4	38.7	44.4	58	33.9	47.5	57	51.3	50	51.8	44.6	53.4	45	27.2	52.6	43.8	42.2	53.4	71.8	36.8	17.9	61.5	61.4	50.3	26.1	68.7	27.6	82.4	46.2	33.3	77.3	67.5	54.1	68	43.8	59.7	32.1	62.6	55.8	34.5	49.1	88.8	70.9	67.3	72.3
			HD														DC														AC											ART
	Freq. of IFNg+CD107a+ in CD56bright	NK	0	0.356	0	0.262	0	0.169	0	0.145	0	0.313	0.752	0	0.315	0	0.805	0.549	0.311	0.145	0.0832	0	0	0	0	0	0	0	0	0	0	1.31	0	0	1.47	0.122	0.476	0	0.962	0	0	0	0	0	0	0.405	0.758	0.235	0.422
		K562	3.59	8.05	3.8	2.26	3.97	8.16	1.67	3.13	3.71	5.47	3.66	5.39	7.04	2.27	2.73	1.57	3.74	2.34	4.55	2.4	1.09	6.72	1.89	2.54	11.2	13	2.24	9.28	1.01	46.6	4.86	1.98	35.3	7.56	13.8	2.21	8.76	5.55	10	1.79	1.82	1.1	1.28	21.9	7.17	5.41	9.62
		K562+IL-15	4.19	19.4	9.35	5.4	18.8	13	2.95	6.72	10.7	6.6	14	9.05	10.1	14.5	4.99	2.97	5.98	8.81	8.49	6.39	20.4	4.27	4.21	19.5	23.8	6.01	4.99	19.3	4.34	59.6	13.1	5	55.7	15	23.8	11.6	15.9	10.8	7.14	10.1	6.51	4.35	4.76	47.7	19.4	13.2	17
[truncated: 6 more columns]

## Sheet: Fig. S7
Supplementary Figure 7
	A
	MFI NKG2D From CD56+ NK cells						Natural cytotoxicity	MFI NKG2D
	HD	DC	AC	ART	VIR		8.375	245
	173	328	243	0	357		2.39362	374
	189	339	245	303	116		7.24638	295
	154	71.1	254	626	0		1.50987	271
	136	210	374	396	0		17.3302	527
	507	245	322	326	0		7.02576	421
	295	182	271	642	0			266
	287	166	295	696	0		14.4028	449
	398	311	377	563	45.8		10.8899	434
	0	311	527	0	60.9		10.5386	531
	0	489	449	190	0		4.83092	377
	0	263	421	471	597		0.99889	254
	0	231	531	551	304			243
	0	198	434	206	354		16.6867	122
	0	229		0	277		9.89876	215
	0	432		91.5	96.5		13.6855	121
	109	190		108	91.9		10.5642	172
	109	369		215	164		18.8475	162
	112	378		285			11.9235	285
	422	167		328			10.6862	328
	95.4	647		244			6.63667	244
	594	162		122			5.85106	311
	380			121			3.36818	231
	350			172			1.57005	378
	47			162			4.10628	167
								245
							7.84574	311
							3.05998	328
							4.5403	339
							7.00483	432
								647
								166
							0.464576	198
							8.51064	489
								190
							0.232288	229
							4.3883	263
								182
							8.69565	369
								210
							8.76351	162
							25.2475	189
							10.643	154
								136
							7.84543	398
							24.0816	486
							34.966	256
							25.7143	318
							29.1156	188
							22.3129	115
							25.3061	303
							15.102	217
							9.84043	507
							5.22648	295
							4.95169	287
							13.8028	47
								173
							6.07424	277
							19.7183	91.9
							17.8873	164
							33.3803	96.5
							10.5737	304
							9.78628	354
	B
	MFI CD16 From CD56+ NK cells						ADCC	MFI CD16
	HD	DC	AC	ART	VIR		9.80392	6322
	22651	15143	6322	56895	47775		5.52147	4219
	8036	15551	4587	13259	30799		0	16638
	10801	1078	4219	31878	26876		2.5641	11577
	11396	10075	4133	15723	49902		7.69231	14240
	24145	20187	11577	30168	30126		10.453	18989
	28228	10143	16638	17337	25222		2.23881	15252
	12266	17295	19657	22454	35278		17.0732	20868
	26528	16898	14240	16295	6625		22.1498	26790
	31086	14659	20868	33037	19470		13.289	19123
	25689	18216	18989	19241	42946		4.56274	19657
	45693	20903	15252	15711	30725		7.47331	4587
	31562	19537	19123	16063	31248		16.6667	18240
	33680	12211	26790	26933	31562		22.2597	29432
	23231	14310		26775	18707		17.4208	24200
	18425	33496		18514	20075		21.0417	19694
	28798	10196		30374	17216		20.2878	28219
	20236	28844		24200	33194		17.7215	24821
	17442	14225		25464			3.36134	25464
	16036	25896		26462			7.94702	26462
	25306	23824		25862			7.21966	25862
	55360	25059		29432			10.6195	14659
	25488			19694			18.9112	19537
	31038			28219			27.2727	14225
	8449			24821			14.1414	25896
							22.9602	20187
							24.3243	16898
							42.8571	15143
							37.3219	15551
							13.6364	33496
							29.2576	23824
							15.8273	17295
							19.0751	12211
							18.75	18216
							26.0274	10196
							17.801	14310
							20.9913	20903
							16.1209	10143
							23.1481	28844
							18.9781	10075
							13.089	25059
							29.7405	8036
							31.831	10801
							33.3333	11396
							34.2742	26528
							13.6201	45693
							29.6296	31562
							48.659	33680
							21.2707	23231
							20.4861	18425
							45.2514	31086
							12.585	25689
							16.9279	24145
							31.5287	28228
							16.3866	12266
							22.3325	8449
							49.2063	22651
							0	18707
							0	17216
							12.8492	33194
							1.17994	20075
							0	31248
							30.5376	31562

## Sheet: Fig. S8
Supplementary Figure 8
	A
			#C1																				#C2																				#C3
	%KLRG1+	HD	0	4.57	13.2	8.28	9.14	0	47.1	4.58	3.7	4.96	2.5	0.634	3.63	4.14	1.9	1.54					3.85	6.02	6.23	8.36	5.71	10.2	50.9	4.21	4.51	3.45	0.86	1.95	1.6	5.12	0.779	1.35					17.4	17.9	6.65	11.8	8.24	19.7	20.8
		DC	50.6	0	1.77	10.4	6.3	18.2	1.59	12.9	10.3	5.65	3.68	21.2	0.906	4.47	10	6.79	49.5	5.58	2.26	0.748	74.1	10.3	7.36	20.4	2.22	20.5	0.538	15.7	13.4	0.448	2.07	13.8	1.23	2.71	7.14	6.76	35.7	4.97	0.277	0	51.8	22.9	9.25	7.01	3.22	11	2.97
		AC	12.9	5.58	0	2.22	7.46	39.6	42.5	4.46	10.2	1.06	3.89	3.96									28.6	2.08		1.27	6	20.9	21.9	6.56	2.12	2.06	3.85	3.71									26.7	5.1	8.14	3.95	6.9	13	33.8
		ART	22.7	59.6	43.1	25.3	4.17	5.71	14	4.15													11	74.5	59.9	43.9	15.6	6.9	22.4	0													22.4	36.4	36.7	31.6	10.3	7.8	6.58
		VIR	22.4	50	42.4	17.5	7.81	4.84															48.2	0	71.4	14.1	7.14	11.1															26.8	14.3	48.2	16.9	8.57	7.56
			#C1																				#C2																				#C3
	%CD158b	HD	86.5	27.7	36.8	29.4	47.2	80	55.9	37	45.4	31.7	41.3	29.3	38.8	34.8	32.5	39.7					96.2	45.8	39.2	41.1	75.7	98.4	79.2	45.1	59.2	46.8	66.4	58.2	63.6	61.2	57.4	46.8					100	99.8	98.6	87.9	91.4	100	100
		DC	24.9	80	33.6	31.6	16.8	39.3	20.6	40.9	26.1	32.3	20.4	28.5	29.9	43.4	50	30.4	36.3	26.3	27.5	88.8	47.7	99.6	47.2	49	12.6	48.9	21.5	53.4	22.4	18.8	20.5	28.3	40.3	66	78.6	57.2	68.8	37	37.7	89.7	100	100	94.8	87.6	89.5	92.1	85.5
		AC	96.8	56.5	0	34.4	36.1	58.5	72	28	35.7	32.4	34.6	46.6									95.2	60.4		35.4	39	76.4	80.3	51.2	45.2	59.1	55.5	70.7									100	100	100	87.2	100	98.7	99.3
		ART	74.2	59.6	72.8	70.7	90.6	84.8	56.7	74.5													90.4	78.1	82.7	90.2	100	82.8	61.8	82.4													100	100	100	100	100	100	99.2
		VIR	75.2	100	68.2	77.7	72	87.1															73.8	100	71.4	87.3	77.7	93.7															100	100	100	99.7	99.6	100
			#C1																				#C2																				#C3
	%NKG2D	HD	8.11	1.31	3.5	8.74	12.6	20	7.35	3.4	1.85	1.65	3.27	3.33	4.59	6.67	6.43	2.03					42.3	1.93	6.59	6.18	12.9	11.7	7.55	6.45	8.72	6.4	7.8	4.3	14.2	16	11.4	0.15					43	0.373	0.578	1.69	1.92	0	1.3
		DC	9.21	0	8.85	7.23	1.68	8.08	11.6	7.53	1.98	10.5	1.9	4.01	5.98	3.13	16.3	3.96	7.69	4.18	3.07	1.25	10.7	5.63	6.13	12.6	3.14	10.2	11.3	10.1	1.49	10.3	3.23	15.8	11.4	2.71	14.3	2.9	4.46	2.65	3.88	0	5.33	1.2	2.31	0.637	0.536	1.5	3.3
		AC	9.68	3.79	0	9.26	7.46	7.55	9.33	2.33	7.01	8.69	7.38	3.96									21.4	2.08		10.1	7	7.75	7.3	0.926	4.94	9.02	8.73	3.09									10	2.3	1.16	1.97	0	0	0
		ART	7.58	3.25	1.77	4	2.08	1.9	5.45	2.81													4.11	0	0.429	0	0	0.862	2.63	5.88													13.4	4.97	4.52	8.77	12.8	0.803	5.75
		VIR	4.35	0	1.18	0	2.11	4.03															0	0	0	0	0	5.82															4.12	0	9.41	0.637	1.61	16
			#C1																				#C2																				#C3
	%NKG2C	HD	0	1.34	0.0947	0.46	0	0	2.94	1.87	0.462	0	0	0.158	0.205	0.46	0.316	0.281					0	1.45	2.38	1.09	0	7.03	3.77	3.93	1.38	0.985	0.132	0	0.133	0	0	0					0	3.12	0.289	0.845	0.383	96.9	3.9
		DC	2.1	20	12.4	3.88	0	1.48	4.76	0.538	4.74	8.06	6.41	4.74	0.543	2.46	1.25	1.89	2.2	5.98	8.08	3.49	0.594	1.1	0.613	3.8	7.58	0	71	1.12	35.8	2.69	6.91	17.8	0.615	1.91	3.57	3.31	9.82	12.5	1.66	3.45	5.76	4.82	6.94	2.55	4.02	1.61	7.59
		AC	0	1.34	0.0947	0.46	0	0	2.94	1.87	0.462	0	0	0.158	0.205	0.46	0.316	0.281					0	2.08		0	5	18.2	0.27	0.437	0.989	0.673	15.7	0.618									5.56	1.53	6.98	0.74	16.6	1.95	0.36
		ART	6.06	5.78	26.1	2.67	8.33	22.4	29.3	5.98													34.2	5.26	48.7	12.2	31.3	70.7	34.2	41.2													1.49	5.3	26.6	1.75	5.13	35.7	38.9
		VIR	35.4	100	5.88	20.4	5.95	0															92.3	50	14.3	41.5	7.14	0															26.8	28.6	17.6	36	8.93	0.444
			#C1																				#C2																				#C3
	%CXCR3	HD	8.11	1.01	2.18	13.3	3.46	20	8.82	9.68	3.35	5.26	5.44	5.71	4.52	8.62	4.43	4.21					0	5.66	3.66	25.5	8.57	50	45.3	43.7	15.5	7.88	10.4	23.4	8.52	5.12	11.2	1.35					0	3.4	0.578	7.89	3.64	0	5.19
		DC	3.42	20	5.31	4.41	2.1	5.39	7.94	16.1	10.7	8.87	15.7	20.4	9.96	11.4	1.25	22.3	6.59	5.38	15.7	1.25	16	23.8	10.4	27.9	49.7	22.7	14.5	25.3	8.96	16.1	39.9	65.8	36.9	76	21.4	61.5	78.6	74.5	16.1	0	9.38	4.82	2.89	10.8	5.63	7.36	13.5
		AC	29	3.57	0	0	40.1	9.43	3.63	6.53	4.46	4.79	2.07	3.35									31	27.1		3.8	59	81.4	56.5	6.97	34	41.4	9.67	13.2									5.56	4.85	2.33	0.247	0.69	26	16.5
		ART	7.58	5.05	11.3	6.67	0	0.714	0.419	1.95													9.59	1.21	4.38	2.44	0	3.45	0	11.8													7.46	7.28	10.2	8.77	0	0.115	2.74
		VIR	3.73	0	0	0	2.73	2.82															0.513	0	14.3	0.704	0	1.59															2.06	0	1.18	0.637	0.179	7.56
			#C1																				#C2																				#C3
	%CD57	HD	27	21.2	22.9	24.8	19.8	40	16.2	28.4	26.7	15.8	17.8	17.4	14	13.7	15.6	22.7					96.2	97.6	98.9	93.8	100	93.8	94.3	95.6	96.9	97.5	89.2	95.3	79.2	89.5	90.1	97.9					28.9	27.1	23.1	18.7	14.4	23.7	10.4
		DC	23.8	0	19.5	40	30.3	8.6	25.9	38.7	26.9	49.2	15.1	25.5	14.9	39.1	15	26.2	17.6	24.7	18.3	17	97.6	96.6	100	98.7	96.5	97.7	99.7	94.4	100	96.9	97.9	98.7	97.2	88.3	96.4	89.7	79.5	92.5	90	100	23.7	47	7.51	19.7	26.3	5.18	20.8
		AC	45.2	11.8	0	28.1	8.62	20.8	26.9	19.2	20.4	18.6	25.9	28.5									100	97.9		100	98	94.6	74.6	96.1	96.6	98	87.7	91.5									33.3	12.8	9.3	19.1	2.76	9.74	11.5
		ART	16.7	25.6	42.8	12	24	14.5	15.2	13.2													74	98.8	97	90.2	100	94.8	100	100													20.9	14.6	33.9	19.3	41	30.7	18.4
		VIR	19.9	50	11.8	34	16.2	21.4															98.5	100	100	95.1	100	98.4															18.6	42.9	17.6	43	30.5	22.7
			#C1																				#C2																				#C3
	%NKG2A	HD	37.8	56.4	67.9	41.8	64.7	80	64.7	51.8	61.7	36.4	59.4	43.7	63.7	70.2	30.7	28.7					80.8	69.5	27.3	47.3	95.7	79.7	83	69.5	60.5	49.8	78	59	81.8	72.3	52.5	19.2					10.1	7.69	20.5	6.34	13.6	11.4	9.09
		DC	59.7	40	47.8	42.2	40.3	29.9	49.7	41.9	28.1	12.1	57.5	42.7	65.6	41.8	41.3	47.7	46.2	45.4	36.7	39.2	82.2	88.2	98.8	84.4	10.9	87.5	4.03	56.2	22.4	1.79	43.1	34.2	52	84.3	82.1	58.3	72.3	45.2	28.5	44.8	14.1	27.7	13.9	13.4	11	8.4	6.6
		AC	83.9	44.6	100	34.8	69.9	47.2	32.6	61.3	68.2	49.1	61.9	57									76.2	18.8		39.2	83	93	84.3	87.5	19.4	97.4	61.9	73.7									12.2	8.93	10.5	8.8	20	13.6	11.9
		ART	72.7	36.8	41.3	44	99	61.2	34.9	28													82.2	40.5	39.1	87.8	100	7.76	34.2	23.5													13.4	5.3	10.2	8.77	82.1	8.37	8.22
		VIR	54.7	0	77.6	63.1	73.2	78.2															4.1	0	57.1	24.6	41.1	76.2															13.4	0	20	8.92	15.7	6.22
			#C1																				#C2																				#C3
	%NKp30	HD	8.11	1.7	14.6	3.91	8.15	0	23.5	11.9	27.9	22.7	4.94	14.9	6.98	13.6	14.9	67.6					0	0.12	0.549	1.45	5.71	0	5.66	1.03	3.49	4.43	0.661	7.03	1.07	11.4	7.01	39					3.36	0.233	3.76	3.8	5.94	5.7	16.9
		DC	18.7	20	7.96	1.41	5.04	6.52	11.6	17.7	5.53	0.806	15.9	21.2	20.1	12.1	27.5	15.1	13.2	22.5	29.9	38.9	3.76	0	0	0	0.185	2.27	0	9.55	2.99	0	3	1.32	2.15	4.43	3.57	3.03	3.57	3.39	1.94	0	7.04	1.2	8.67	1.27	7.77	8.17	8.91
		AC	67.7	7.37	0	5.56	14	7.55	28.5	8.44	14.6	33.5	22.2	18									61.9	4.17		1.27	0	0.775	23	0.669	0.424	0.359	12	6.06									41.1	4.59	46.5	7.4	13.8	3.25	36.7
		ART	25.8	25.6	38.5	40	39.6	70	41.2	43.8													4.11	0	15.5	9.76	0	18.1	7.89	5.88													16.4	11.3	21.5	14	20.5	34.4	19.7
		VIR	24.8	0	23.5	35	40.1	31.9															9.74	0	14.3	2.82	5.36	4.76															9.28	0	15.3	9.55	20	20.9
			#C1																				#C2																				#C3
	%CD16	HD	100	100	100	100	100	100	100	100	100	100	100	100	100	100	100	99					100	100	100	99.6	100	100	100	100	100	100	100	100	100	100	100	99.9					71.8	66.2	63.9	72.7	83.3	71.9	53.2
		DC	100	100	100	100	100	100	100	100	100	100	100	100	100	100	100	100	100	100	100	100	100	100	100	100	100	100	100	100	100	100	100	100	100	100	100	100	100	100	100	100	75.9	73.5	57.8	67.5	50.1	81.6	65.7
		AC	100	100	100	100	100	100	100	100	100	100	100	100									100	100		100	100	100	100	100	100	100	100	100									44.4	71.9	95.3	35.4	69	75.3	74.1
		ART	100	99.6	100	100	100	99.8	100	100													100	100	100	100	100	99.1	100	100													62.7	32.5	76.8	75.4	76.9	58.4	82.7
		VIR	100	100	100	100	100	100															100	100	100	100	100	100															61.9	42.9	50.6	72.9	63.8	81.3
	B
	ADCC	%NKG2C+ in #C4
	42.8571	2.1
	37.3219	20
	22.9602	12.4
	15.8273	3.88
	16.1209	0
	18.9781	1.48
	10.6195	4.76
	24.3243	0.538
	18.75	4.74
	20.9913	8.06
	18.9112	6.41
	19.0751	4.74
	17.801	0.543
	27.2727	2.46
	14.1414	1.25
	13.6364	1.89
	26.0274	2.2
	23.1481	5.98
	29.2576	8.08
	13.089	3.49
	16.6667	0
	9.80392	1.34
	7.47331	0.0947
	5.52147	0.46
	2.5641	0
	0	0
	4.56274	2.94
	7.69231	1.87
	10.453	0.462
	2.23881	0
	17.0732	0
	22.1498	0.158
	13.289	0.205
[truncated: 173 more columns]

[truncated: 2 more sheets: Fig. S9, Fig. S10]
